# Supplementary material for: Tetra­kis(μ2-2-phen­oxy­propionato)-κ3 O,O′:O′;κ3 O:O,O′;κ4 O:O′-bis­[(1,10-phenanthroline-κ2 N,N′)(2-phen­oxy­propionato-κ2 O,O′)gadolinium(III)]
Source: Acta Crystallogr Sect E Struct Rep Online. 2011 Sep 14;67(Pt 10):m1357. doi: 10.1107/S1600536811036130 (PMC3201527; doi:10.1107/S1600536811036130)
Supplement: Supplementary file 2 [file e-67-m1357-Isup2.hkl]

# 
# h,k,l, Fc-squared, Fo-squared, sigma(Fo-squared) and status flag 
# 
data_I
_shelx_title ' j in P2(1)/n                New: P21/c' 
_shelx_refln_list_code          4 
_shelx_F_calc_maximum      425.74 
_exptl_crystal_F_000      1675.67 
_reflns_d_resolution_high  0.8409 
 
loop_ 
 _symmetry_equiv_pos_as_xyz 
 'x, y, z' 
 '-x, y+1/2, -z+1/2' 
 '-x, -y, -z' 
 'x, -y-1/2, z-1/2' 
 
_cell_length_a    11.4876 
_cell_length_b    25.8305 
_cell_length_c    13.8715 
_cell_angle_alpha  90.000 
_cell_angle_beta  120.554 
_cell_angle_gamma  90.000 
 
_shelx_F_squared_multiplier     1.000 
 
loop_ 
 _refln_index_h 
 _refln_index_k 
 _refln_index_l 
 _refln_F_squared_calc 
 _refln_F_squared_meas 
 _refln_F_squared_sigma 
 _refln_observed_status 
   1   0   0   115391.48   111893.19   1581.26 o 
   2   0   0      399.64      434.45     25.62 o 
   3   0   0     8768.14     8656.83    143.84 o 
   4   0   0       76.53      139.87     10.59 o 
   5   0   0      430.52      472.37     19.17 o 
   6   0   0     7249.01     7552.88    107.53 o 
   7   0   0     2322.04     2342.83     50.61 o 
   8   0   0     4287.12     4280.81    102.33 o 
   9   0   0     4408.59     4405.74    117.02 o 
  10   0   0     7216.71     7296.67    160.65 o 
  11   0   0     7322.11     7474.49    171.15 o 
   1   1   0      141.39       74.70      5.00 o 
   2   1   0      324.35      386.21     10.88 o 
   3   1   0      854.62      894.79     16.08 o 
   4   1   0      369.96      319.69      8.98 o 
   5   1   0      560.80      506.30     14.20 o 
   6   1   0      169.01      173.31     10.82 o 
   7   1   0      613.89      624.12     19.04 o 
   8   1   0        0.85        6.67     10.46 o 
   9   1   0       58.86       37.43     16.04 o 
  10   1   0      153.67      188.47     22.77 o 
  11   1   0       34.89      129.37     30.87 o 
   0   2   0   181254.08   152319.56   8343.84 o 
   1   2   0    67538.22    66582.20    930.79 o 
   2   2   0    46898.79    47369.55    457.52 o 
   3   2   0     7144.48     7237.56     63.35 o 
   4   2   0     6669.46     6262.22     59.44 o 
   5   2   0        4.99        0.00      4.92 o 
   6   2   0     4765.62     4996.60     61.50 o 
   7   2   0     1161.51     1031.53     26.69 o 
   8   2   0     4634.93     4568.73     65.73 o 
   9   2   0     6230.79     6321.23     98.66 o 
  10   2   0     6775.12     6904.69     94.63 o 
  11   2   0     5962.84     5973.56    118.85 o 
   1   3   0     5682.22     5692.09     59.44 o 
   2   3   0      532.02      585.14      9.77 o 
   3   3   0     2133.86     2177.98     24.05 o 
   4   3   0     1107.66     1222.23     17.39 o 
   5   3   0      140.91      106.27      8.02 o 
   6   3   0     1889.18     1971.11     35.44 o 
   7   3   0     1164.98     1166.15     33.25 o 
   8   3   0       70.11       58.41     12.47 o 
   9   3   0      147.29      132.03     17.66 o 
  10   3   0      390.10      441.61     33.48 o 
  11   3   0      339.81      325.86     26.02 o 
   0   4   0     9397.00    10434.89    121.89 o 
   1   4   0    24628.30    24688.76    213.45 o 
   2   4   0    38860.83    38267.19    298.68 o 
   3   4   0     2521.77     2461.31     26.49 o 
   4   4   0     4445.95     4338.80     44.69 o 
   5   4   0      564.87      547.04     15.26 o 
   6   4   0     2158.14     2219.17     33.59 o 
   7   4   0     2519.74     2509.08     38.56 o 
   8   4   0     2950.53     2978.29     45.25 o 
   9   4   0     7150.13     7189.70     93.48 o 
  10   4   0     6946.64     6939.98     94.76 o 
  11   4   0     4242.10     4507.13     76.23 o 
   1   5   0     3231.82     3175.23     45.30 o 
   2   5   0     1252.64     1175.16     15.38 o 
   3   5   0     2993.78     2980.98     30.50 o 
   4   5   0       30.71       26.31      4.78 o 
   5   5   0       19.52       22.99      6.52 o 
   6   5   0     1075.26     1050.79     28.37 o 
   7   5   0      526.80      552.77     18.99 o 
   8   5   0      392.25      391.27     18.44 o 
   9   5   0      103.52       85.88     14.24 o 
  10   5   0      451.00      480.18     26.48 o 
  11   5   0       61.32       32.55     26.48 o 
   0   6   0    10407.18    10239.66    121.59 o 
   1   6   0    30740.12    30785.70    263.59 o 
   2   6   0    26534.96    25804.70    215.68 o 
   3   6   0    11949.66    11307.11     82.99 o 
   4   6   0     5275.50     5394.57     45.72 o 
   5   6   0      229.90      211.42     17.60 o 
   6   6   0     1276.72     1341.05     29.06 o 
   7   6   0     4007.24     3945.51     69.68 o 
   8   6   0     4233.19     4428.11     58.73 o 
   9   6   0     4157.54     4102.90     68.50 o 
  10   6   0     5046.89     4910.05     70.56 o 
  11   6   0     4519.99     4447.18     69.85 o 
   1   7   0      560.48      541.43     13.74 o 
   2   7   0       24.51       40.32      4.12 o 
   3   7   0     1551.57     1509.84     17.76 o 
   4   7   0     2000.81     1859.73     20.70 o 
   5   7   0      254.85      249.62     11.75 o 
   6   7   0     1096.42     1082.20     23.76 o 
   7   7   0     1612.14     1522.13     28.49 o 
   8   7   0     1025.75      993.02     25.28 o 
   9   7   0      707.73      680.99     23.66 o 
  10   7   0      191.55      171.51     17.28 o 
  11   7   0       20.79       76.11     19.88 o 
   0   8   0    23996.43    22957.18    309.49 o 
   1   8   0    18025.53    17694.39    163.26 o 
   2   8   0    21480.78    21757.64    163.51 o 
   3   8   0    43169.64    43691.95    315.11 o 
   4   8   0     6390.48     6330.78     72.18 o 
   5   8   0      348.33      331.48     14.68 o 
   6   8   0      577.07      590.62     16.09 o 
   7   8   0     4245.42     4180.55     54.81 o 
   8   8   0     3917.46     3667.66     54.03 o 
   9   8   0     6470.97     6458.80     79.77 o 
  10   8   0     4013.48     4095.77     62.54 o 
  11   8   0     4449.20     4384.93     82.32 o 
   1   9   0     3154.40     3429.44     31.83 o 
   2   9   0     4982.87     5175.19     40.11 o 
   3   9   0      740.00      809.13     11.01 o 
   4   9   0      559.20      478.79     10.00 o 
   5   9   0      474.10      447.53     13.47 o 
   6   9   0     3579.08     3548.69     41.67 o 
   7   9   0     2830.44     2649.13     41.62 o 
   8   9   0      108.96      132.65     14.41 o 
   9   9   0      118.69      184.09     17.81 o 
  10   9   0      616.04      621.34     28.48 o 
  11   9   0      101.53       95.38     22.17 o 
   0  10   0    19477.74    20100.07    173.25 o 
   1  10   0    25788.66    25842.95    149.75 o 
   2  10   0    46236.73    46647.96    294.80 o 
   3  10   0    22269.33    23254.08    144.78 o 
   4  10   0      756.33      705.03     12.38 o 
   5  10   0      748.83      745.71     17.08 o 
   6  10   0       65.27       50.79      7.99 o 
   7  10   0      311.65      317.90     20.03 o 
   8  10   0     5678.41     5476.00     75.67 o 
   9  10   0    14936.67    14409.02    144.55 o 
  10  10   0     3796.41     3945.69     68.82 o 
  11  10   0     3610.86     3788.36     69.55 o 
   1  11   0      175.14      143.64      5.97 o 
   2  11   0      189.66      223.42      7.37 o 
   3  11   0     1486.79     1703.81     18.57 o 
   4  11   0      786.55      751.90     13.22 o 
   5  11   0      757.51      677.83     14.00 o 
   6  11   0     3817.62     3595.24     43.14 o 
   7  11   0        6.57        5.58      9.38 o 
   8  11   0      262.40      264.27     22.61 o 
   9  11   0      825.63      894.15     50.95 o 
  10  11   0      616.44      661.58     30.95 o 
   0  12   0    52332.40    53895.11    382.16 o 
   1  12   0    34659.13    34511.86    170.15 o 
   2  12   0    14070.47    13280.29     83.19 o 
   3  12   0    12008.41    11846.34     80.04 o 
   4  12   0      787.52      694.58     20.48 o 
   5  12   0      148.83      149.04     10.19 o 
   6  12   0      114.11      140.42     10.77 o 
   7  12   0     1933.46     1964.28     32.20 o 
   8  12   0     6439.12     6320.83     88.58 o 
   9  12   0     9535.92     9011.05    113.88 o 
  10  12   0     4721.74     4678.97     93.38 o 
   1  13   0      149.49      190.98      6.96 o 
   2  13   0     2225.39     2429.18     22.53 o 
   3  13   0        4.96        0.00      4.25 o 
   4  13   0     1200.43     1154.54     16.00 o 
   5  13   0      385.33      384.51     12.02 o 
   6  13   0     1495.55     1460.05     26.78 o 
   7  13   0       22.92       29.61      9.43 o 
   8  13   0       20.87       28.46     14.77 o 
   9  13   0      165.99      234.50     22.52 o 
  10  13   0        5.91       40.27     17.89 o 
   0  14   0    35949.03    36795.52    282.51 o 
   1  14   0    40242.70    40222.80    197.32 o 
   2  14   0    19062.50    18939.92    114.58 o 
   3  14   0     9617.90     9857.27     69.57 o 
   4  14   0       66.59       39.37      5.12 o 
   5  14   0       86.75      112.47      8.43 o 
   6  14   0        5.27        0.00      8.13 o 
   7  14   0     2590.69     2410.76     40.46 o 
   8  14   0     3135.61     3103.43     57.09 o 
   9  14   0     5259.23     5204.87    149.04 o 
  10  14   0     4618.33     4721.71     78.80 o 
   1  15   0      299.39      336.29     17.76 o 
   2  15   0       17.09       14.90      4.16 o 
   3  15   0      695.44      771.43     14.30 o 
   4  15   0      572.04      543.64     19.93 o 
   5  15   0     2858.99     2841.49     34.01 o 
   6  15   0     1961.16     1928.37     35.10 o 
   7  15   0       13.24        3.09     10.24 o 
   8  15   0      103.94       86.56     16.24 o 
   9  15   0       13.92       31.35     17.01 o 
  10  15   0        0.78       25.69     18.03 o 
   0  16   0    20512.13    20414.59    145.49 o 
   1  16   0    22666.44    22223.26    123.41 o 
   2  16   0    13781.22    13724.00     83.87 o 
   3  16   0     6431.05     6395.93     50.74 o 
   4  16   0     3212.43     3248.22     40.82 o 
   5  16   0       11.94        8.03      7.53 o 
   6  16   0     1704.46     1602.53     32.88 o 
   7  16   0     1045.48     1050.89     28.26 o 
   8  16   0     2774.79     2775.11     52.96 o 
   9  16   0     3560.27     3668.42     67.07 o 
  10  16   0     2682.61     2710.53     59.40 o 
   1  17   0     2470.40     2710.40     25.29 o 
   2  17   0      501.71      502.99     12.68 o 
   3  17   0        7.58        0.42      5.61 o 
   4  17   0      200.88      182.95      9.73 o 
   5  17   0     2301.89     2270.70     33.20 o 
   6  17   0     1551.57     1494.70     32.21 o 
   7  17   0      641.15      625.18     23.47 o 
   8  17   0      964.39     1000.90     29.98 o 
   9  17   0      295.49      298.07     25.18 o 
   0  18   0    11733.17    11670.59     97.72 o 
   1  18   0    10619.08    10453.68     60.72 o 
   2  18   0     9365.87     9390.68     70.11 o 
   3  18   0     5493.50     5509.87     47.16 o 
   4  18   0     1051.40     1042.58     19.17 o 
   5  18   0      155.48      154.62     11.73 o 
   6  18   0      439.46      435.53     19.83 o 
   7  18   0     2070.47     1962.57     39.32 o 
   8  18   0     3028.06     3058.87     51.73 o 
   9  18   0     2716.99     2809.28     56.19 o 
   1  19   0      521.81      562.52     13.63 o 
   2  19   0      941.80      978.00     24.62 o 
   3  19   0      688.88      639.80     17.57 o 
   4  19   0      812.01      759.93     17.29 o 
   5  19   0     2803.15     2670.97     34.91 o 
   6  19   0      891.64      798.41     25.89 o 
   7  19   0      831.69      838.17     28.03 o 
   8  19   0      670.86      700.48     27.43 o 
   9  19   0      115.82       89.59     17.08 o 
   0  20   0     6967.53     6730.51     64.77 o 
   1  20   0     5025.94     4946.65     36.59 o 
   2  20   0     4227.26     4268.60     40.16 o 
   3  20   0     5871.70     5863.41     50.81 o 
   4  20   0     2171.04     2106.21     28.36 o 
   5  20   0      334.31      310.25     15.32 o 
   6  20   0      247.18      243.28     17.74 o 
   7  20   0     1598.98     1600.64     37.25 o 
   8  20   0     1470.39     1410.81     36.26 o 
   1  21   0       72.55      122.63      8.43 o 
   2  21   0       15.08       16.10      7.48 o 
   3  21   0     2461.58     2519.27     30.39 o 
   4  21   0      724.95      787.17     17.76 o 
   5  21   0     1046.30     1017.47     22.77 o 
   6  21   0     1194.44     1151.34     32.30 o 
   7  21   0     1121.75     1134.37     32.70 o 
   8  21   0      300.45      280.31     21.40 o 
   0  22   0     7103.14     7102.86     74.59 o 
   1  22   0     6477.81     6484.72     53.67 o 
   2  22   0     4242.75     4189.73     43.92 o 
   3  22   0     4566.51     4608.28     41.95 o 
   4  22   0     3587.41     3557.16     38.05 o 
   5  22   0      331.13      311.04     15.08 o 
   6  22   0      405.02      438.17     22.82 o 
   7  22   0      539.90      593.33     25.80 o 
   8  22   0     1012.30     1023.52     33.30 o 
   1  23   0        6.36       50.93      8.06 o 
   2  23   0       19.10       39.08      8.97 o 
   3  23   0     1464.29     1432.91     22.42 o 
   4  23   0      607.94      653.86     17.58 o 
   5  23   0      475.04      508.86     18.42 o 
   6  23   0      356.80      293.52     20.33 o 
   7  23   0      640.51      636.19     27.10 o 
   0  24   0     8948.33     9302.43    139.68 o 
   1  24   0     8068.67     8209.66     80.18 o 
   2  24   0     4335.98     4309.03     46.24 o 
   3  24   0     3446.43     3467.49     36.32 o 
   4  24   0     2132.24     2102.10     29.33 o 
   5  24   0      224.62      202.72     13.55 o 
   6  24   0      145.42      118.05     16.07 o 
   7  24   0      675.27      646.51     27.97 o 
   1  25   0       17.56      142.59     16.64 o 
   2  25   0       26.16       38.40     10.46 o 
   3  25   0     3003.97     2783.58     34.68 o 
   4  25   0      802.37      778.11     19.84 o 
   5  25   0      403.60      451.09     17.44 o 
   6  25   0      563.93      554.77     36.52 o 
   0  26   0     6988.53     7145.79    106.50 o 
   1  26   0     3751.20     3773.41     52.11 o 
   2  26   0     3671.16     3759.54     49.40 o 
   3  26   0     3320.88     3442.83     41.68 o 
   4  26   0      518.60      523.06     18.60 o 
   5  26   0       21.37        0.00     11.02 o 
   6  26   0       60.86       34.20     12.88 o 
   1  27   0        2.43       84.18     14.69 o 
   2  27   0      322.52      395.65     17.27 o 
   3  27   0      744.29      827.90     24.99 o 
   4  27   0      727.51      747.35     23.26 o 
   5  27   0      549.93      532.06     21.73 o 
   0  28   0     5519.91     5702.79    125.25 o 
   1  28   0     3217.83     3259.47     53.14 o 
   2  28   0     2250.28     2282.51     45.39 o 
   3  28   0     1045.35     1066.56     27.57 o 
   4  28   0      292.14      282.03     20.61 o 
   1  29   0       38.47      112.94     16.19 o 
   2  29   0      639.54      704.25     40.53 o 
   3  29   0      654.81      686.93     26.40 o 
   0  30   0     2434.99     2587.84     82.11 o 
   1  30   0     2699.85     2813.35     50.47 o 
   2  30   0     1915.35     2020.28     43.16 o 
 -12   1   1     1899.68     2039.96     53.47 o 
 -11   1   1     4806.67     4796.44     89.51 o 
 -10   1   1      955.84      910.08     36.30 o 
  -9   1   1      259.70      257.59     21.19 o 
  -8   1   1      520.91      501.79     21.25 o 
  -7   1   1     2393.35     2299.71     29.88 o 
  -6   1   1    23856.73    24184.89    172.41 o 
  -5   1   1    19190.22    18821.68    145.76 o 
  -4   1   1    15217.56    14701.57    123.34 o 
  -3   1   1    15208.09    13992.94    165.41 o 
  -2   1   1    18910.41    18815.61    253.89 o 
  -1   1   1    88200.34    82973.41   2192.20 o 
   0   1   1     8112.19     8709.83     99.93 o 
   1   1   1       17.15       18.44      4.40 o 
   2   1   1      389.18      398.27     16.82 o 
   3   1   1       69.41       26.66     12.53 o 
   4   1   1    19461.03    19792.23    182.87 o 
   5   1   1    26932.62    26935.70    325.98 o 
   6   1   1    13900.44    13520.10    124.09 o 
   7   1   1    12003.20    12258.42    131.16 o 
   8   1   1    13013.16    12961.25    162.13 o 
   9   1   1     6578.78     6764.78    105.42 o 
  10   1   1     4264.20     4283.87     85.76 o 
  11   1   1      897.01      906.96     35.19 o 
 -12   2   1       10.80        0.00     21.10 o 
 -11   2   1      207.58      228.72     35.45 o 
 -10   2   1       50.12       52.65     16.89 o 
  -9   2   1      101.17       67.41     17.05 o 
  -8   2   1       47.29       35.31     11.46 o 
  -7   2   1      193.44      225.50     13.38 o 
  -6   2   1     5717.15     5793.06     57.16 o 
  -5   2   1      155.96      150.04     10.38 o 
  -4   2   1      353.11      305.01      9.15 o 
  -3   2   1     4123.69     4076.05     42.81 o 
  -2   2   1     1684.81     1673.73     25.77 o 
  -1   2   1     1446.44     1440.54     17.41 o 
   0   2   1     1019.17      961.28     14.65 o 
   1   2   1     3794.87     4061.66     67.23 o 
   2   2   1     2282.64     2400.94     38.56 o 
   3   2   1      263.58      206.20     15.37 o 
   4   2   1      511.82      461.02     12.76 o 
   5   2   1     1240.39     1131.97     34.74 o 
   6   2   1        4.47        6.27     13.26 o 
   7   2   1       84.30      108.44     19.12 o 
   8   2   1       66.69       98.22     17.39 o 
   9   2   1      155.07      134.02     19.02 o 
  10   2   1       36.06       51.46     16.22 o 
  11   2   1        0.07        0.00     14.94 o 
 -12   3   1     2446.07     2408.09     60.24 o 
 -11   3   1     1435.98     1443.84     41.30 o 
 -10   3   1      933.33      956.26     32.36 o 
  -9   3   1        7.05        0.00      9.55 o 
  -8   3   1     1417.61     1448.91     38.83 o 
  -7   3   1     4304.55     4256.52     50.26 o 
  -6   3   1    12431.28    12493.88     95.17 o 
  -5   3   1    32795.13    32258.14    224.10 o 
  -4   3   1    24516.27    24092.72    180.90 o 
  -3   3   1     3469.32     3385.15     37.64 o 
  -2   3   1    88310.78    85870.98    830.73 o 
  -1   3   1    47532.20    45664.21   1526.01 o 
   0   3   1    16442.25    16404.76    143.11 o 
   1   3   1    48984.59    48378.95    685.75 o 
   2   3   1      902.13     1036.72     26.74 o 
   3   3   1       33.43       95.01     15.34 o 
   4   3   1    14165.32    14621.51    115.69 o 
   5   3   1    33508.02    34512.86    259.26 o 
   6   3   1    26272.67    25574.71    217.39 o 
   7   3   1    15977.17    15517.89    268.23 o 
   8   3   1     8761.52     8621.20    106.19 o 
   9   3   1     5450.43     5605.21     79.68 o 
  10   3   1     2288.70     2288.90     49.71 o 
  11   3   1      901.74      865.86     34.63 o 
 -12   4   1       16.41       27.84     25.66 o 
 -11   4   1        7.13        0.00     14.43 o 
 -10   4   1      375.54      367.32     22.77 o 
  -9   4   1        8.20        0.00      9.79 o 
  -8   4   1      478.64      504.49     19.20 o 
  -7   4   1      580.74      544.17     15.81 o 
  -6   4   1      206.74      243.85      9.29 o 
  -5   4   1     3615.13     3873.83     36.75 o 
  -4   4   1      326.80      263.18      8.32 o 
  -3   4   1      986.20      904.91     16.27 o 
  -2   4   1      560.82      466.49     11.96 o 
  -1   4   1     2242.71     2262.38     24.37 o 
   0   4   1      143.61      120.85      6.36 o 
   1   4   1        4.06        0.00      3.21 o 
   2   4   1    10209.25    10063.44     99.02 o 
   3   4   1      178.63      148.87      8.06 o 
   4   4   1       50.77       62.67      6.48 o 
   5   4   1      876.16      971.35     18.19 o 
   6   4   1      951.33      921.97     27.46 o 
   7   4   1      136.12      182.43     25.58 o 
   8   4   1      254.85      213.21     16.60 o 
   9   4   1      362.26      383.62     22.87 o 
  10   4   1      343.15      325.08     23.34 o 
  11   4   1        3.65        0.00     15.17 o 
 -12   5   1     2923.94     2973.53     57.74 o 
 -11   5   1     1774.90     1791.50     46.20 o 
 -10   5   1      912.09      893.03     31.93 o 
  -9   5   1        1.94        0.00      9.95 o 
  -8   5   1     2334.53     2284.87     38.55 o 
  -7   5   1     7793.62     7704.90     66.47 o 
  -6   5   1    13498.35    13564.23     96.39 o 
  -5   5   1    27802.72    27598.45    194.69 o 
  -4   5   1    40032.52    39810.38    273.00 o 
  -3   5   1    31873.11    30924.40    303.59 o 
  -2   5   1    43498.05    42709.37    377.26 o 
  -1   5   1   107976.46   106001.98   1186.32 o 
   0   5   1    17694.65    18283.82    180.62 o 
   1   5   1      211.50      184.77      5.66 o 
   2   5   1      162.78      132.64      7.19 o 
   3   5   1     5266.78     5622.51     56.04 o 
   4   5   1    10820.25    10447.20     95.30 o 
   5   5   1    16889.32    16524.04    132.43 o 
   6   5   1    20523.66    20625.37    180.23 o 
   7   5   1    15514.64    15693.28    145.73 o 
   8   5   1     9242.51     9363.58    127.29 o 
   9   5   1     5369.23     5333.96     88.90 o 
  10   5   1     3314.81     3397.50     61.63 o 
  11   5   1     1098.92     1073.35     37.64 o 
 -11   6   1       97.76      135.62     18.73 o 
 -10   6   1       99.40       75.19     13.86 o 
  -9   6   1      135.01      142.52     13.71 o 
  -8   6   1      634.88      570.40     20.84 o 
  -7   6   1     1151.28     1155.25     19.49 o 
  -6   6   1      523.48      533.25     11.68 o 
  -5   6   1      106.92      134.07      7.46 o 
  -4   6   1      558.11      603.02     12.45 o 
  -3   6   1      709.91      718.90     20.24 o 
  -2   6   1     3220.59     3154.19     40.92 o 
  -1   6   1    18728.66    18469.05    163.66 o 
   0   6   1      756.58      832.40     15.52 o 
   1   6   1     3377.87     3353.39     32.31 o 
   2   6   1      796.43      777.62     15.44 o 
   3   6   1        7.26        0.00      4.71 o 
   4   6   1      184.68      232.48      9.67 o 
   5   6   1      322.40      293.56     22.51 o 
   6   6   1      357.79      399.13     20.52 o 
   7   6   1       57.94       82.75     19.98 o 
   8   6   1       34.05       64.31     14.36 o 
   9   6   1       65.61       69.61     14.52 o 
  10   6   1      164.07      198.04     21.23 o 
  11   6   1        0.56       23.91     14.92 o 
 -11   7   1     3041.98     3051.90     59.92 o 
 -10   7   1     1014.11      973.95     27.85 o 
  -9   7   1        9.86       11.14     10.11 o 
  -8   7   1      798.90      733.53     21.51 o 
  -7   7   1     8497.37     8466.73     72.54 o 
  -6   7   1    15452.88    15106.25    106.81 o 
  -5   7   1    30539.84    30405.10    199.57 o 
  -4   7   1    41166.60    41121.06    263.85 o 
  -3   7   1    54150.44    53811.39    482.23 o 
  -2   7   1    20540.48    20665.79    184.94 o 
  -1   7   1      255.02      238.63     10.36 o 
   0   7   1    10811.96    10252.41    146.62 o 
   1   7   1     1610.72     1738.33     20.68 o 
   2   7   1      270.37      244.73      6.71 o 
   3   7   1      852.88      875.58     19.08 o 
   4   7   1    11886.40    11521.31    104.58 o 
   5   7   1    16692.37    16571.28    146.89 o 
   6   7   1    19958.49    19748.18    163.09 o 
   7   7   1    19009.17    18745.54    159.20 o 
   8   7   1     9870.27     9836.24    108.61 o 
   9   7   1     3683.47     3687.62     52.76 o 
  10   7   1     3826.93     3906.35     62.27 o 
  11   7   1     1297.47     1289.22     45.17 o 
 -11   8   1       59.30       76.06     18.01 o 
 -10   8   1        7.16       21.07     13.62 o 
  -9   8   1      249.93      259.92     23.50 o 
  -8   8   1      601.90      586.91     21.11 o 
  -7   8   1     1165.87     1159.67     21.00 o 
  -6   8   1      733.15      863.26     14.16 o 
  -5   8   1     1649.01     1765.08     21.46 o 
  -4   8   1     2810.60     2718.50     27.49 o 
  -3   8   1      376.84      340.99      9.16 o 
  -2   8   1     6158.43     6354.07     53.37 o 
  -1   8   1      318.73      362.69     10.43 o 
   0   8   1      881.86     1021.73     14.41 o 
   1   8   1       17.15        8.81      3.80 o 
   2   8   1       12.88       13.93      3.50 o 
   3   8   1       20.06        2.06      5.28 o 
   4   8   1      625.44      646.37     16.48 o 
   5   8   1       26.93       26.62      7.62 o 
   6   8   1      106.06      145.33     12.53 o 
   7   8   1       50.44       87.37     12.49 o 
   8   8   1       73.33      108.55     18.47 o 
   9   8   1      287.21      290.51     19.62 o 
  10   8   1       18.20       45.96     16.50 o 
 -11   9   1     2255.60     2325.58     48.12 o 
 -10   9   1     2430.83     2374.16     46.19 o 
  -9   9   1      196.20      177.73     16.46 o 
  -8   9   1      478.33      459.87     19.73 o 
  -7   9   1     4839.93     4680.18     52.20 o 
  -6   9   1    12492.62    12042.28     88.92 o 
  -5   9   1    23000.53    22775.13    145.10 o 
  -4   9   1    24458.94    24297.95    151.90 o 
  -3   9   1    42196.92    42121.12    254.22 o 
  -2   9   1    33721.48    33636.33    212.61 o 
  -1   9   1    10051.28     9910.20     63.55 o 
   0   9   1     5765.91     5444.14     37.26 o 
   1   9   1    12838.58    13054.89    101.45 o 
   2   9   1     1643.01     1956.61     25.30 o 
   3   9   1    21897.63    22362.63    206.71 o 
   4   9   1     7346.57     7464.54     74.48 o 
   5   9   1    13000.84    12777.91    118.78 o 
   6   9   1    19361.24    19068.76    171.07 o 
   7   9   1     9688.53     9756.58    110.31 o 
   8   9   1    11468.03    11321.81    161.72 o 
   9   9   1     3297.13     3303.11     58.60 o 
  10   9   1     1951.57     1898.53     45.97 o 
 -11  10   1       32.15       34.41     15.95 o 
 -10  10   1        7.02       18.14     13.58 o 
  -9  10   1       70.65       41.59     13.03 o 
  -8  10   1        3.39        0.64      8.20 o 
  -7  10   1     2112.23     2083.80     32.17 o 
  -6  10   1      389.81      323.12     10.64 o 
  -5  10   1     4135.54     4198.08     33.42 o 
  -4  10   1     4641.24     4952.03     37.42 o 
  -3  10   1       59.34       60.57      4.79 o 
  -2  10   1     3813.83     4187.22     30.79 o 
  -1  10   1     3068.84     3279.11     22.83 o 
   0  10   1     1119.66     1197.03     12.62 o 
   1  10   1       35.70        0.00      3.25 o 
   2  10   1      138.44       80.52      6.01 o 
   3  10   1      614.12      641.50     13.42 o 
   4  10   1     1392.66     1455.07     22.51 o 
   5  10   1      249.65      301.65     12.02 o 
   6  10   1      370.18      373.97     16.74 o 
   7  10   1       47.83       72.71     14.03 o 
   8  10   1      247.39      281.73     22.39 o 
   9  10   1      442.95      424.46     24.38 o 
  10  10   1       83.30      109.11     18.83 o 
 -11  11   1     1608.01     1588.07     61.51 o 
 -10  11   1     1582.52     1536.03     48.74 o 
  -9  11   1       43.36       30.20     12.89 o 
  -8  11   1      489.88      479.65     17.95 o 
  -7  11   1     3025.10     2969.70     39.94 o 
  -6  11   1     5172.81     5255.98     47.06 o 
  -5  11   1    20677.47    21324.82    129.43 o 
  -4  11   1    26200.63    25613.25    145.49 o 
  -3  11   1    23762.12    22444.57    122.12 o 
  -2  11   1    35621.82    34957.59    200.46 o 
  -1  11   1    13924.47    13910.69     77.37 o 
   0  11   1     4032.35     3927.89     24.60 o 
   1  11   1    15279.48    15639.96    104.33 o 
   2  11   1      981.34     1002.67     17.38 o 
   3  11   1     6791.76     6821.29     56.95 o 
   4  11   1     6211.15     5829.85     56.47 o 
   5  11   1     9695.94     9273.62     83.33 o 
   6  11   1     4370.06     4364.28     55.94 o 
   7  11   1    10700.55    10674.88    121.65 o 
   8  11   1     9667.07     9401.01    139.28 o 
   9  11   1     2305.49     2242.57     48.87 o 
  10  11   1     2465.17     2348.96     52.12 o 
 -11  12   1       93.58      113.24     20.69 o 
 -10  12   1      177.98      177.31     20.59 o 
  -9  12   1      106.30       99.99     15.27 o 
  -8  12   1      344.08      295.97     15.66 o 
  -7  12   1     2388.57     2341.33     35.53 o 
  -6  12   1      129.33      141.71      8.74 o 
  -5  12   1      549.02      548.29     11.62 o 
  -4  12   1      172.99      212.43      7.59 o 
  -3  12   1       41.07       24.84      3.92 o 
  -2  12   1      361.76      320.48      7.13 o 
  -1  12   1     6276.84     6345.29     38.66 o 
   0  12   1     2861.70     3239.47     22.07 o 
   1  12   1      210.88      220.43      6.86 o 
   2  12   1      406.72      522.66     10.79 o 
   3  12   1       80.96       94.60      5.84 o 
   4  12   1     1423.26     1530.56     24.18 o 
   5  12   1      132.24      151.85     10.32 o 
   6  12   1      192.19      180.92     16.71 o 
   7  12   1      785.57      863.65     29.93 o 
   8  12   1      374.95      388.28     23.67 o 
   9  12   1        0.95        1.92     14.87 o 
  10  12   1      636.48      654.68     31.10 o 
 -11  13   1      861.43      877.24     35.99 o 
 -10  13   1      832.21      802.09     33.33 o 
  -9  13   1      156.44      150.38     14.36 o 
  -8  13   1      157.35      135.66     12.97 o 
  -7  13   1     2903.13     2850.01     34.71 o 
  -6  13   1    10650.73    10299.86     85.89 o 
  -5  13   1     5907.16     5878.21     47.99 o 
  -4  13   1    28298.92    28412.08    169.24 o 
  -3  13   1    15313.71    15013.74     94.60 o 
  -2  13   1    18435.37    18288.83    101.51 o 
  -1  13   1    22719.54    22551.30    118.62 o 
   0  13   1     2784.60     2421.70     18.43 o 
   1  13   1     3198.12     3475.59     28.80 o 
   2  13   1     1420.17     1593.12     18.03 o 
   3  13   1      174.14      154.26      7.54 o 
   4  13   1     7290.05     7065.60     67.15 o 
   5  13   1     3344.34     3322.61     44.75 o 
   6  13   1     3394.75     3302.99     53.55 o 
   7  13   1    17631.12    17225.04    180.51 o 
   8  13   1     6959.38     6858.99     93.64 o 
   9  13   1     4119.40     4112.66     69.68 o 
  10  13   1     2690.05     2651.39     57.05 o 
 -10  14   1      479.85      527.58     28.87 o 
  -9  14   1      248.61      266.90     18.86 o 
  -8  14   1     1603.33     1534.61     35.27 o 
  -7  14   1      732.05      724.47     21.53 o 
  -6  14   1      116.19      126.09      9.13 o 
  -5  14   1       21.45       14.72      5.41 o 
  -4  14   1      592.87      642.11     14.21 o 
  -3  14   1       45.23       33.84      4.58 o 
  -2  14   1     1018.64     1111.04     13.23 o 
  -1  14   1     3188.42     3563.98     25.07 o 
   0  14   1     4811.21     4900.14     34.98 o 
   1  14   1      437.79      415.22      9.33 o 
   2  14   1      434.26      403.71     12.50 o 
   3  14   1      722.70      692.22     12.49 o 
   4  14   1     1046.40     1027.11     23.26 o 
   5  14   1      892.15      899.89     22.81 o 
   6  14   1      213.05      246.04     15.25 o 
   7  14   1      162.85      234.12     23.84 o 
   8  14   1      108.81      180.15     21.26 o 
   9  14   1       63.80      111.49     19.32 o 
  10  14   1      247.29      291.06     25.37 o 
 -10  15   1      935.43      901.38     30.34 o 
  -9  15   1        0.28        0.00     11.12 o 
  -8  15   1      368.38      360.73     19.10 o 
  -7  15   1     2669.04     2719.67     34.56 o 
  -6  15   1     8466.20     8286.96     68.59 o 
  -5  15   1     6882.54     6853.05     54.29 o 
  -4  15   1    13413.65    13231.30     86.87 o 
  -3  15   1    16992.46    16792.18    140.00 o 
  -2  15   1    14144.22    14192.43     81.01 o 
  -1  15   1     7338.96     7164.79     41.88 o 
   0  15   1     5188.87     4935.79     31.75 o 
   1  15   1     4225.04     4245.47     30.72 o 
   2  15   1      578.48      555.23     10.91 o 
   3  15   1      928.49      895.73     17.36 o 
   4  15   1     3682.07     3596.37     40.89 o 
   5  15   1     7151.48     7073.82     77.44 o 
   6  15   1     5394.85     5465.06     80.07 o 
   7  15   1    15256.74    14842.52    162.15 o 
   8  15   1     9623.15     9427.88    147.81 o 
   9  15   1     4837.29     4856.76     78.76 o 
 -10  16   1      474.65      453.58     24.14 o 
  -9  16   1      128.89      122.82     15.84 o 
  -8  16   1       23.65        6.46     11.31 o 
  -7  16   1      255.40      271.61     13.34 o 
  -6  16   1     2238.02     2203.29     29.06 o 
  -5  16   1       72.39       85.96      7.82 o 
  -4  16   1      176.20      190.18      9.08 o 
  -3  16   1       29.94       39.08      5.20 o 
  -2  16   1        4.78        9.23      4.00 o 
  -1  16   1        4.94       20.50      3.87 o 
   0  16   1    10499.01    10679.71     60.62 o 
   1  16   1     6183.34     5994.77     38.84 o 
   2  16   1     2699.50     2727.67     27.99 o 
   3  16   1      673.62      692.38     16.05 o 
   4  16   1      257.73      243.37     11.37 o 
   5  16   1     2342.23     2304.91     38.62 o 
   6  16   1      115.51      139.81     14.03 o 
   7  16   1      212.57      235.32     21.47 o 
   8  16   1       33.31       74.54     18.66 o 
   9  16   1      226.60      266.16     23.99 o 
 -10  17   1      491.59      484.52     25.12 o 
  -9  17   1       69.74       50.41     14.46 o 
  -8  17   1      904.00      823.97     27.15 o 
  -7  17   1     1664.27     1661.99     35.57 o 
  -6  17   1     5899.38     5854.26     57.52 o 
  -5  17   1    13482.01    13674.38     95.91 o 
  -4  17   1    13507.40    13710.82     95.51 o 
  -3  17   1    16644.72    16477.14    104.28 o 
  -2  17   1    12232.35    11765.11     68.71 o 
  -1  17   1     8312.49     8353.47     52.16 o 
   0  17   1     3392.23     3565.22     26.61 o 
   1  17   1      307.56      313.91      7.91 o 
   2  17   1      437.15      468.71     12.19 o 
   3  17   1     1768.45     1678.84     21.42 o 
   4  17   1     2022.62     1874.17     28.62 o 
   5  17   1     7775.81     7691.61     84.44 o 
   6  17   1     9791.56     9780.52    103.49 o 
   7  17   1     9735.32     9517.81    103.38 o 
   8  17   1     7297.49     7184.58    123.07 o 
   9  17   1     3349.75     3268.57     64.26 o 
  -9  18   1      570.34      523.26     24.64 o 
  -8  18   1       47.72       38.21     13.41 o 
  -7  18   1        7.04        1.80      8.86 o 
  -6  18   1      571.92      595.80     19.36 o 
  -5  18   1      451.66      497.94     14.53 o 
  -4  18   1       39.10       23.59      8.10 o 
  -3  18   1      286.24      317.01      9.88 o 
  -2  18   1      638.32      712.04     15.66 o 
  -1  18   1      987.18     1017.10     14.18 o 
   0  18   1     1883.22     1908.46     18.57 o 
   1  18   1     4278.03     4255.76     34.63 o 
   2  18   1     1036.21     1017.36     17.55 o 
   3  18   1      685.87      631.81     14.33 o 
   4  18   1      974.80      891.08     20.65 o 
   5  18   1      127.41      135.61     13.87 o 
   6  18   1      117.33      143.37     15.80 o 
   7  18   1       13.14       77.24     14.49 o 
   8  18   1        3.09       16.51     17.14 o 
   9  18   1      115.16      137.44     21.80 o 
  -9  19   1        1.36        0.00     12.85 o 
  -8  19   1      120.51       83.04     15.19 o 
  -7  19   1     1085.58     1104.43     24.87 o 
  -6  19   1     5504.49     5457.57     56.23 o 
  -5  19   1     9614.35     9657.65     77.70 o 
  -4  19   1    14511.69    14404.21    106.57 o 
  -3  19   1    18228.69    18526.92    118.93 o 
  -2  19   1    12599.81    12845.94     82.19 o 
  -1  19   1     6828.67     6906.19     46.19 o 
   0  19   1     2823.39     2838.10     25.92 o 
   1  19   1      685.09      697.37     14.52 o 
   2  19   1        3.30        0.00      5.69 o 
   3  19   1     2319.80     2262.75     26.90 o 
   4  19   1     3282.29     3307.55     42.39 o 
   5  19   1     3514.04     3462.13     51.53 o 
   6  19   1     6747.42     6607.02     79.86 o 
   7  19   1     6631.94     6622.27     82.24 o 
   8  19   1     4128.17     4259.44     64.52 o 
  -9  20   1      521.97      509.79     25.63 o 
  -8  20   1      175.92      200.30     18.28 o 
  -7  20   1      329.07      353.51     26.72 o 
  -6  20   1      447.37      470.71     17.02 o 
  -5  20   1      748.64      770.44     18.77 o 
  -4  20   1      587.72      594.19     16.83 o 
  -3  20   1      181.37      222.58     11.75 o 
  -2  20   1       36.60       61.98      9.79 o 
  -1  20   1      334.04      427.36     12.86 o 
   0  20   1       23.00       29.96      6.20 o 
   1  20   1      578.12      548.81     14.98 o 
   2  20   1     2062.91     2022.46     24.67 o 
   3  20   1      989.26      950.57     18.03 o 
   4  20   1     1263.63     1197.84     23.66 o 
   5  20   1      162.88      148.96     15.42 o 
   6  20   1      139.97      144.32     16.35 o 
   7  20   1        4.87       38.37     14.40 o 
   8  20   1       17.81       23.93     14.94 o 
  -8  21   1      256.98      271.74     20.48 o 
  -7  21   1      853.78      842.58     23.39 o 
  -6  21   1     2700.31     2634.47     36.93 o 
  -5  21   1     9116.00     9000.95     75.10 o 
  -4  21   1    11350.17    11495.45     85.98 o 
  -3  21   1     4445.37     4453.18     40.19 o 
  -2  21   1     7570.83     7669.00     62.75 o 
  -1  21   1     8444.67     8373.93     56.89 o 
   0  21   1     1436.13     1404.96     19.72 o 
   1  21   1      999.05      964.22     25.70 o 
   2  21   1      388.34      380.39     12.20 o 
   3  21   1      363.14      370.93     13.40 o 
   4  21   1     1355.51     1331.19     25.70 o 
   5  21   1     4220.32     4107.41     59.06 o 
   6  21   1     4748.63     4769.42     66.60 o 
   7  21   1     4059.35     4168.87     63.35 o 
   8  21   1     2535.36     2534.70     49.55 o 
  -8  22   1      689.42      637.36     34.58 o 
  -7  22   1      446.35      433.26     17.39 o 
  -6  22   1      116.92      121.44     12.26 o 
  -5  22   1     1348.48     1345.99     24.47 o 
  -4  22   1      560.27      624.98     17.09 o 
  -3  22   1      162.18      143.74      9.42 o 
  -2  22   1       92.22      103.73     11.29 o 
  -1  22   1      220.31      331.63     12.39 o 
   0  22   1      592.84      642.78     14.65 o 
   1  22   1     4174.22     4034.12     42.71 o 
   2  22   1     2466.92     2447.01     28.36 o 
   3  22   1      169.98      162.17     10.58 o 
   4  22   1      529.75      505.37     16.56 o 
   5  22   1      227.78      259.14     17.36 o 
   6  22   1      378.28      392.40     22.25 o 
   7  22   1        0.14        0.00     14.20 o 
  -8  23   1      236.79      243.34     20.96 o 
  -7  23   1      456.48      441.78     18.08 o 
  -6  23   1     1608.01     1521.55     35.09 o 
  -5  23   1     6837.44     7036.55     61.10 o 
  -4  23   1     9140.95     9087.11     73.29 o 
  -3  23   1     2814.45     2856.78     33.71 o 
  -2  23   1     4808.59     4889.82     49.66 o 
  -1  23   1     3841.91     3911.86     40.56 o 
   0  23   1     1924.65     1970.98     25.68 o 
   1  23   1     1540.25     1655.28     26.60 o 
   2  23   1      295.77      283.23     12.48 o 
   3  23   1      699.75      685.62     17.49 o 
   4  23   1      845.22      831.40     20.73 o 
   5  23   1     3492.62     3524.21     52.51 o 
   6  23   1     2860.78     2904.53     47.56 o 
   7  23   1     2577.72     2609.09     50.40 o 
  -7  24   1      330.11      300.48     19.03 o 
  -6  24   1      296.65      362.35     16.96 o 
  -5  24   1      896.45      932.08     20.99 o 
  -4  24   1     1021.05      973.60     20.16 o 
  -3  24   1      302.63      314.35     14.44 o 
  -2  24   1      681.55      756.21     19.38 o 
  -1  24   1      751.34      790.25     23.03 o 
   0  24   1     2787.95     2780.13     46.45 o 
   1  24   1     4578.53     4518.17     47.53 o 
   2  24   1     1703.72     1596.70     25.42 o 
   3  24   1      234.36      268.48     12.08 o 
   4  24   1      128.46      136.98     12.82 o 
   5  24   1      154.57      162.25     16.51 o 
   6  24   1        4.77        0.00     12.41 o 
  -7  25   1      284.11      309.16     19.77 o 
  -6  25   1     1638.71     1798.85     34.43 o 
  -5  25   1     3035.54     3088.92     40.72 o 
  -4  25   1     5712.77     5692.41     52.89 o 
  -3  25   1     5672.90     5740.47     60.20 o 
  -2  25   1     4681.37     4725.67     78.13 o 
  -1  25   1     3671.43     3783.69     45.17 o 
   0  25   1     1804.48     1874.54     32.59 o 
   1  25   1       31.32       79.06     10.67 o 
   2  25   1       67.19       54.66      9.89 o 
   3  25   1      321.73      347.09     14.49 o 
   4  25   1     2208.28     2172.69     32.80 o 
   5  25   1     2572.32     2490.23     44.43 o 
   6  25   1     2347.46     2423.83     45.22 o 
  -6  26   1       77.63       70.17     13.87 o 
  -5  26   1        7.93        5.60     11.23 o 
  -4  26   1      295.55      309.88     19.87 o 
  -3  26   1       78.89       95.36     13.55 o 
  -2  26   1     1536.05     1656.65     34.05 o 
  -1  26   1      956.04     1031.95     25.58 o 
   0  26   1      884.86      902.29     28.30 o 
   1  26   1      736.88      723.01     24.34 o 
   2  26   1     2080.52     2101.92     30.17 o 
   3  26   1     1511.54     1585.68     28.60 o 
   4  26   1      195.41      245.62     14.65 o 
   5  26   1      105.09      137.66     16.93 o 
  -5  27   1     1838.19     1884.82     40.26 o 
  -4  27   1     2425.87     2558.48     42.52 o 
  -3  27   1     6354.21     6373.66     70.47 o 
  -2  27   1     4730.94     4788.56     61.54 o 
  -1  27   1     4077.53     4196.54     52.82 o 
   0  27   1     2287.47     2304.26     43.56 o 
   1  27   1        4.81        0.00     11.03 o 
   2  27   1        0.12        0.00     10.43 o 
   3  27   1      470.05      479.95     20.14 o 
   4  27   1     2246.92     2257.36     35.77 o 
   5  27   1     1702.38     1783.59     35.63 o 
  -5  28   1       85.11      102.64     14.90 o 
  -4  28   1        2.14       21.37     12.42 o 
  -3  28   1       11.19       77.88     13.89 o 
  -2  28   1      139.42      213.16     16.75 o 
  -1  28   1      565.65      602.58     47.26 o 
   0  28   1      297.18      349.39     20.75 o 
   1  28   1     1181.46     1142.79     30.36 o 
   2  28   1     1145.14     1111.92     28.04 o 
   3  28   1     1249.47     1297.32     32.07 o 
   4  28   1      638.75      621.43     21.12 o 
  -4  29   1     1963.67     2148.55     42.61 o 
  -3  29   1     2312.24     2226.23     41.56 o 
  -2  29   1     3425.37     3356.37     55.01 o 
  -1  29   1     2554.09     2623.50     57.53 o 
   0  29   1      938.03      956.37     30.62 o 
   1  29   1      171.38      167.17     17.94 o 
   2  29   1        1.68        8.25     12.07 o 
   3  29   1      307.65      329.30     21.86 o 
  -2  30   1      146.49      199.82     22.45 o 
  -1  30   1      566.62      668.87     32.11 o 
   0  30   1      498.37      576.61     25.38 o 
   1  30   1      303.82      330.43     21.57 o 
   2  30   1      999.78      977.96     27.82 o 
 -12   0   2        0.35       17.66     26.48 o 
 -11   0   2       11.81        0.00     22.90 o 
 -10   0   2     3629.05     3597.05     99.16 o 
  -9   0   2     4845.18     4569.03     74.94 o 
  -8   0   2    14391.68    14330.22    185.32 o 
  -7   0   2    26828.34    26825.14    238.32 o 
  -6   0   2    23741.66    23521.90    238.75 o 
  -5   0   2    20795.75    20009.28    202.73 o 
  -4   0   2      741.54      629.94     15.64 o 
  -3   0   2    26005.45    26337.93    363.92 o 
  -2   0   2        9.96        0.00      6.39 o 
  -1   0   2     6141.91     6456.00     90.34 o 
   0   0   2    12662.24    13300.13    187.07 o 
   1   0   2    81927.27    81806.02   1626.83 o 
   2   0   2    24571.49    24764.99    513.27 o 
   3   0   2    33903.84    33084.78    469.67 o 
   4   0   2     4139.17     3354.63     57.33 o 
   5   0   2    13938.49    13324.41    171.15 o 
   6   0   2    13088.87    13733.31    180.50 o 
   7   0   2     8440.92     8260.45    159.79 o 
   8   0   2     2312.91     2374.74     77.30 o 
   9   0   2        1.05       18.87     23.09 o 
  10   0   2      169.17      206.89     25.21 o 
 -12   1   2       96.76       79.82     23.80 o 
 -11   1   2        0.89        0.00     15.71 o 
 -10   1   2       28.39       18.99     16.22 o 
  -9   1   2        0.02        0.00      9.84 o 
  -8   1   2       26.35       10.23     17.02 o 
  -7   1   2      154.41      172.04     22.82 o 
  -6   1   2       24.98        0.00     10.48 o 
  -5   1   2     1805.50     1694.86     26.32 o 
  -4   1   2      484.36      493.01     10.57 o 
  -3   1   2    16059.93    16689.06    148.27 o 
  -2   1   2        0.21        0.00      4.42 o 
  -1   1   2      374.06      351.76      5.43 o 
   0   1   2      994.95      914.10     13.86 o 
   1   1   2     6488.26     6880.24    108.48 o 
   2   1   2       32.60       43.42      5.95 o 
   3   1   2     2616.97     2570.57     38.48 o 
   4   1   2      199.99      179.61     14.67 o 
   5   1   2      115.35      117.03     23.42 o 
   6   1   2      961.60     1014.53     23.61 o 
   7   1   2       91.43       86.01     13.50 o 
   8   1   2       14.15       29.54     13.04 o 
   9   1   2       24.02       22.94     12.74 o 
  10   1   2       59.81       16.87     14.91 o 
 -12   2   2        0.59        8.26     15.36 o 
 -11   2   2      260.82      244.72     24.81 o 
 -10   2   2     3154.18     3027.20     63.65 o 
  -9   2   2     6371.96     6387.74     71.91 o 
  -8   2   2    17360.03    17495.08    131.35 o 
  -7   2   2    25135.67    24941.04    165.66 o 
  -6   2   2    21671.56    21045.85    150.22 o 
  -5   2   2    26512.53    25629.71    192.63 o 
  -4   2   2      777.55      710.72     12.87 o 
  -3   2   2    44325.01    45498.33    453.75 o 
  -2   2   2     7193.51     6828.34     77.90 o 
  -1   2   2    14493.46    14722.45    133.04 o 
   0   2   2     2308.45     1523.51    482.19 o 
   1   2   2    50977.96    50889.61    574.68 o 
   2   2   2    11048.65    10423.48    130.37 o 
   3   2   2    40373.27    40850.58    299.42 o 
   4   2   2    24668.23    24992.20    190.11 o 
   5   2   2    16528.64    16118.07    130.08 o 
   6   2   2    12636.12    12355.69    115.30 o 
   7   2   2     5237.45     5136.61     68.97 o 
   8   2   2     2398.63     2350.24     45.17 o 
   9   2   2      138.75      173.35     17.38 o 
  10   2   2      353.47      319.10     23.09 o 
 -12   3   2      271.13      226.07     22.40 o 
 -11   3   2        5.28        0.00     13.80 o 
 -10   3   2       39.74       33.38     14.61 o 
  -9   3   2      299.94      306.52     17.79 o 
  -8   3   2      351.90      356.74     15.26 o 
  -7   3   2       17.51       21.85     12.12 o 
  -6   3   2     2737.79     2712.16     27.51 o 
  -5   3   2      185.68      219.75      8.58 o 
  -4   3   2     2208.73     2239.52     25.25 o 
  -3   3   2    28139.37    28308.93    830.29 o 
  -2   3   2    20980.30    20396.17    400.10 o 
  -1   3   2       75.77       36.64      4.56 o 
   0   3   2     2184.11     2155.59     30.42 o 
   1   3   2    25364.66    25801.58    259.65 o 
   2   3   2     1495.83     1510.67     26.15 o 
   3   3   2     2377.00     2627.23     28.10 o 
   4   3   2      144.25      160.53     18.08 o 
   5   3   2        6.59       23.27      9.93 o 
   6   3   2     1790.64     1835.14     50.32 o 
   7   3   2       12.27        3.33      9.30 o 
   8   3   2       16.82        8.45      9.33 o 
   9   3   2        9.43       11.27     12.08 o 
  10   3   2      409.51      402.24     24.62 o 
 -12   4   2       17.30       18.17     15.75 o 
 -11   4   2      813.23      761.71     40.87 o 
 -10   4   2     3689.99     3544.99     60.89 o 
  -9   4   2     8372.81     8179.59     80.53 o 
  -8   4   2    11996.89    12070.26     90.69 o 
  -7   4   2    23819.74    23418.15    157.42 o 
  -6   4   2    17198.71    16953.39    123.25 o 
  -5   4   2    32708.72    32462.99    211.04 o 
  -4   4   2    16474.34    16238.87    116.67 o 
  -3   4   2     9504.68     9334.58     99.81 o 
  -2   4   2    12607.49    12746.52    132.20 o 
  -1   4   2    18679.96    18919.69    182.89 o 
   0   4   2    28063.57    28757.07    289.99 o 
   1   4   2     5260.16     5140.66     78.70 o 
   2   4   2    21008.12    20344.05    270.44 o 
   3   4   2    35063.36    34798.98    326.48 o 
   4   4   2    39275.80    39743.12    309.75 o 
   5   4   2    28860.81    28987.93    221.50 o 
   6   4   2     9386.77     9612.98     95.37 o 
   7   4   2     4599.36     4617.14     58.18 o 
   8   4   2     3425.16     3307.06     49.67 o 
   9   4   2      417.88      411.37     22.63 o 
  10   4   2      870.30      882.72     40.62 o 
 -12   5   2      152.14      128.47     18.91 o 
 -11   5   2        4.55        4.70     14.28 o 
 -10   5   2       24.83       41.91     13.44 o 
  -9   5   2      989.05      998.97     24.08 o 
  -8   5   2       82.51       85.81      8.34 o 
  -7   5   2      550.69      551.14     21.61 o 
  -6   5   2      821.36      911.86     14.40 o 
  -5   5   2        0.63       16.45      6.99 o 
  -4   5   2     1263.08     1363.11     16.12 o 
  -3   5   2      582.02      629.96     13.71 o 
  -2   5   2     6423.78     6448.34     76.67 o 
  -1   5   2     1956.35     1833.34     35.66 o 
   0   5   2    10886.63    10772.24     97.93 o 
   1   5   2     5556.45     5398.82     61.25 o 
   2   5   2    12750.65    12994.34    136.23 o 
   3   5   2      408.95      352.57     13.13 o 
   4   5   2     1741.06     1919.06     25.28 o 
   5   5   2      251.14      247.03     14.11 o 
   6   5   2       97.48      103.96     12.93 o 
   7   5   2        6.07        8.51      9.68 o 
   8   5   2        2.80        0.00     10.61 o 
   9   5   2       44.44       48.70     14.63 o 
  10   5   2       90.60      108.57     18.23 o 
 -12   6   2       44.24       35.32     15.98 o 
 -11   6   2     1206.10     1238.16     35.29 o 
 -10   6   2     4178.36     4176.72     56.87 o 
  -9   6   2     7994.09     7761.90     72.78 o 
  -8   6   2     8912.73     8872.92     68.17 o 
  -7   6   2    15166.44    14970.94     97.04 o 
  -6   6   2    22036.05    22219.55    141.50 o 
  -5   6   2    37712.02    38703.85    235.31 o 
  -4   6   2    47031.41    46808.89    320.06 o 
  -3   6   2     4672.32     4644.73     41.96 o 
  -2   6   2       41.89       44.87      9.91 o 
  -1   6   2     2760.28     2366.85    266.31 o 
   0   6   2     5737.83     5409.88     48.43 o 
   1   6   2    21103.27    21017.38    185.58 o 
   2   6   2    26727.80    27272.22    243.37 o 
   3   6   2    35967.21    36567.11    324.17 o 
   4   6   2    39669.05    39813.64    324.52 o 
   5   6   2    17684.68    17532.98    214.48 o 
   6   6   2    17004.21    16965.08    217.12 o 
   7   6   2     5671.99     5680.45     67.96 o 
   8   6   2       22.72       19.82     11.30 o 
   9   6   2       68.00       47.03     13.59 o 
  10   6   2      602.58      639.81     33.09 o 
 -12   7   2       48.04       57.33     18.26 o 
 -11   7   2       20.91        0.00     13.26 o 
 -10   7   2       69.22       88.65     15.42 o 
  -9   7   2      165.53      154.04     11.86 o 
  -8   7   2        6.59       16.28      6.84 o 
  -7   7   2     1139.84     1179.73     17.95 o 
  -6   7   2     1097.11     1109.64     14.79 o 
  -5   7   2       35.41       47.18      4.80 o 
  -4   7   2     1309.60     1416.71     16.50 o 
  -3   7   2     1271.09     1262.86     14.44 o 
  -2   7   2      559.61      554.77     14.00 o 
  -1   7   2    10322.63    10123.02     89.00 o 
   0   7   2     3359.35     3386.30     29.83 o 
   1   7   2     1358.58     1230.59     19.85 o 
   2   7   2      126.77      136.66      6.92 o 
   3   7   2       12.65       19.84      6.56 o 
   4   7   2     1966.65     1996.08     29.95 o 
   5   7   2       38.31       50.53      8.72 o 
   6   7   2      222.31      245.01     13.51 o 
   7   7   2        1.18        0.00      8.65 o 
   8   7   2      170.85      194.67     15.06 o 
   9   7   2      728.47      666.11     25.75 o 
  10   7   2       22.16       42.76     16.73 o 
 -12   8   2        0.41        0.00     15.95 o 
 -11   8   2     1529.18     1454.47     37.54 o 
 -10   8   2     3447.80     3459.17     63.46 o 
  -9   8   2     5669.56     5698.94     58.00 o 
  -8   8   2    11619.27    11597.12     89.03 o 
  -7   8   2    12910.56    13025.69     90.37 o 
  -6   8   2    26602.90    26250.12    156.37 o 
  -5   8   2    31228.79    31038.59    181.76 o 
  -4   8   2    26615.18    26601.90    205.32 o 
  -3   8   2    20330.11    20900.31    122.53 o 
  -2   8   2      116.87      117.80      6.31 o 
  -1   8   2    14047.97    14766.76    106.60 o 
   0   8   2     8841.10     8982.95     63.99 o 
   1   8   2    11024.47    10982.96     81.56 o 
   2   8   2    28943.32    28500.93    231.02 o 
   3   8   2    32699.79    32277.88    290.30 o 
   4   8   2    26696.41    27092.36    226.22 o 
   5   8   2    21539.56    21604.73    187.22 o 
   6   8   2    11584.00    11361.28    111.23 o 
   7   8   2      235.06      226.67     15.28 o 
   8   8   2       12.50       14.45     12.15 o 
   9   8   2      123.07      115.49     16.87 o 
  10   8   2      229.36      206.41     22.64 o 
 -11   9   2      163.47      193.68     19.86 o 
 -10   9   2        1.49        0.11     12.56 o 
  -9   9   2      294.92      327.82     14.86 o 
  -8   9   2       14.73       31.80     10.24 o 
  -7   9   2       58.76       75.86      7.24 o 
  -6   9   2      232.35      261.07     11.24 o 
  -5   9   2        3.18       23.52      4.58 o 
  -4   9   2      259.58      329.17      7.59 o 
  -3   9   2    18005.42    18847.76    113.29 o 
  -2   9   2     5975.11     6397.28     42.34 o 
  -1   9   2      150.77      175.09      5.76 o 
   0   9   2     2160.19     2334.42     21.07 o 
   1   9   2      112.97      132.62      5.03 o 
   2   9   2     1837.90     2074.08     36.45 o 
   3   9   2        5.09       11.27      5.73 o 
   4   9   2       75.12      107.36      9.47 o 
   5   9   2      307.28      343.72     20.69 o 
   6   9   2      705.94      705.42     25.41 o 
   7   9   2      561.13      468.48     21.75 o 
   8   9   2      329.88      355.12     21.20 o 
   9   9   2      384.35      366.16     22.94 o 
  10   9   2       83.74       59.98     17.89 o 
 -11  10   2     1894.51     1814.26     42.58 o 
 -10  10   2     2481.09     2508.99     48.12 o 
  -9  10   2     3595.28     3733.42     49.36 o 
  -8  10   2    15556.43    15329.64    113.47 o 
  -7  10   2    10228.00    10013.49     73.60 o 
  -6  10   2    20960.90    21163.86    129.58 o 
  -5  10   2     8955.57     8536.65     59.51 o 
  -4  10   2     5407.38     5090.16     36.18 o 
  -3  10   2    18931.85    19547.36    116.46 o 
  -2  10   2      171.23      158.29      5.33 o 
  -1  10   2     8286.56     8329.23     51.56 o 
   0  10   2    10998.03    11334.73     71.30 o 
   1  10   2    14724.28    15234.79     98.67 o 
   2  10   2    37099.73    37385.07    301.14 o 
   3  10   2    18596.22    17583.37    168.76 o 
   4  10   2    15136.66    14613.32    131.91 o 
   5  10   2    15248.01    15238.00    148.72 o 
   6  10   2     6943.88     6821.39     84.69 o 
   7  10   2     2247.75     2203.11     43.78 o 
   8  10   2     1342.34     1247.97     36.11 o 
   9  10   2      206.65      204.51     19.76 o 
  10  10   2      230.94      222.28     21.78 o 
 -11  11   2       16.02       30.25     15.41 o 
 -10  11   2      213.34      211.49     16.37 o 
  -9  11   2       98.16      101.60     12.49 o 
  -8  11   2       91.86      117.75      9.93 o 
  -7  11   2     1653.48     1631.95     22.51 o 
  -6  11   2      456.96      493.73     12.54 o 
  -5  11   2       64.71      112.42      6.51 o 
  -4  11   2     3174.15     3164.28     30.90 o 
  -3  11   2    18636.06    20072.74    115.07 o 
  -2  11   2     4490.98     4405.55     32.43 o 
  -1  11   2     2518.22     2574.24     20.11 o 
   0  11   2      949.59     1085.64     13.44 o 
   1  11   2       19.57        1.48      4.00 o 
   2  11   2     2716.31     3025.14     33.73 o 
   3  11   2      402.94      456.82     14.31 o 
   4  11   2      358.60      361.33     17.86 o 
   5  11   2     1093.66     1096.05     28.33 o 
   6  11   2      298.49      373.93     19.59 o 
   7  11   2      583.58      599.19     25.52 o 
   8  11   2      207.13      179.22     18.00 o 
   9  11   2      390.00      380.83     24.07 o 
  10  11   2       84.85       60.75     18.30 o 
 -11  12   2      972.85      947.22     29.01 o 
 -10  12   2     2322.33     2377.23     40.91 o 
  -9  12   2     1201.28     1113.86     28.75 o 
  -8  12   2     7824.18     7660.81     69.37 o 
  -7  12   2    16282.40    15871.00    109.29 o 
  -6  12   2    14380.00    13985.80    153.77 o 
  -5  12   2     4439.16     4313.94     35.76 o 
  -4  12   2     5661.81     5316.33     43.14 o 
  -3  12   2     4216.11     4317.66     30.61 o 
  -2  12   2       80.31       94.31      4.77 o 
  -1  12   2     1875.33     1886.10     16.35 o 
   0  12   2     2005.94     1688.84     17.85 o 
   1  12   2    13218.47    13078.09     75.47 o 
   2  12   2    15921.40    16028.54    103.49 o 
   3  12   2    13798.35    13470.07    120.67 o 
   4  12   2    18938.76    18885.85    164.04 o 
   5  12   2     8305.40     8125.34     95.36 o 
   6  12   2    15389.20    14931.92    157.53 o 
   7  12   2     7498.32     7504.93     95.91 o 
   8  12   2     1118.13     1101.78     34.24 o 
   9  12   2      180.43      127.77     18.68 o 
 -11  13   2        7.53        0.00     13.12 o 
 -10  13   2       49.21       50.88     12.94 o 
  -9  13   2      829.17      825.18     24.29 o 
  -8  13   2       47.53       48.08      8.78 o 
  -7  13   2        9.22       42.45     10.64 o 
  -6  13   2      167.18      196.94      8.73 o 
  -5  13   2       84.84      101.96      7.42 o 
  -4  13   2      833.29      859.82     13.03 o 
  -3  13   2      795.60      809.89     11.41 o 
  -2  13   2     4087.14     4159.84     27.59 o 
  -1  13   2     5580.07     5475.32     35.23 o 
   0  13   2      429.59      408.17      8.14 o 
   1  13   2     3607.84     3590.84     27.07 o 
   2  13   2     1564.23     1590.50     17.46 o 
   3  13   2     1850.51     1830.07     29.52 o 
   4  13   2      963.28      995.81     22.52 o 
   5  13   2     1597.57     1520.91     34.05 o 
   6  13   2      371.16      402.71     21.59 o 
   7  13   2       74.19      100.93     16.17 o 
   8  13   2      182.63      164.53     18.68 o 
   9  13   2      318.55      312.50     23.24 o 
 -11  14   2       83.06       61.16     15.93 o 
 -10  14   2     1067.40     1071.57     28.95 o 
  -9  14   2     1759.91     1768.33     34.60 o 
  -8  14   2     4701.63     4746.29     51.23 o 
  -7  14   2    19069.12    18874.03    128.17 o 
  -6  14   2    12516.11    12346.89     83.22 o 
  -5  14   2     7132.76     7058.50     52.75 o 
  -4  14   2    20414.79    20338.65    125.77 o 
  -3  14   2     4136.36     4383.92     31.96 o 
  -2  14   2      180.40      185.97      6.17 o 
  -1  14   2     2196.95     2409.00     19.23 o 
   0  14   2     1214.09     1129.60     13.22 o 
   1  14   2    13296.58    12901.13     92.09 o 
   2  14   2    23045.83    23031.48    138.46 o 
   3  14   2    14356.44    14004.75    127.36 o 
   4  14   2     7458.25     7517.15     81.77 o 
   5  14   2     3342.19     3360.35     53.95 o 
   6  14   2    11743.25    11471.26    129.93 o 
   7  14   2     5696.84     5409.87     78.69 o 
   8  14   2     1140.40     1050.77     34.57 o 
   9  14   2      127.98      175.68     20.51 o 
 -11  15   2      581.36      603.85     27.57 o 
 -10  15   2       90.62       75.86     15.37 o 
  -9  15   2      422.79      419.62     20.97 o 
  -8  15   2       22.82       43.96      9.58 o 
  -7  15   2        6.89       10.69      8.59 o 
  -6  15   2       12.13       22.25      6.84 o 
  -5  15   2     1441.77     1502.78     20.26 o 
  -4  15   2     1154.44     1102.58     16.33 o 
  -3  15   2     1053.07      975.87     13.48 o 
  -2  15   2       27.00       30.46      3.98 o 
  -1  15   2     2950.27     3009.35     22.78 o 
   0  15   2     2078.77     1960.59     19.23 o 
   1  15   2     1144.13     1131.76     15.98 o 
   2  15   2     2551.00     2623.54     26.15 o 
   3  15   2      232.15      211.21     12.82 o 
   4  15   2       26.66       20.82      8.21 o 
   5  15   2      134.89      139.97     12.64 o 
   6  15   2        5.06       19.68     13.69 o 
   7  15   2       45.05       24.71     14.13 o 
   8  15   2       33.96       26.51     15.34 o 
   9  15   2       27.51        3.43     16.31 o 
 -10  16   2     1168.60     1094.45     36.22 o 
  -9  16   2     4569.03     4413.11     63.03 o 
  -8  16   2     6477.02     6644.58     65.82 o 
  -7  16   2     5762.45     5777.62     51.60 o 
  -6  16   2    16270.78    16324.25    106.86 o 
  -5  16   2    13544.27    13664.34     91.17 o 
  -4  16   2     8093.14     8029.73     58.74 o 
  -3  16   2     5988.85     5794.80     42.93 o 
  -2  16   2     1511.36     1341.87     14.39 o 
  -1  16   2     1496.24     1535.77     16.57 o 
   0  16   2     5068.30     5026.89     36.54 o 
   1  16   2     8769.64     8986.96     65.69 o 
   2  16   2    13517.16    13208.09    155.65 o 
   3  16   2     7055.31     6845.77     79.79 o 
   4  16   2     5891.42     5733.38     66.72 o 
   5  16   2     6591.53     6632.53     75.63 o 
   6  16   2     5183.31     5242.13     76.60 o 
   7  16   2     2790.11     2748.85     54.31 o 
   8  16   2     1332.63     1232.32     38.46 o 
   9  16   2       95.34       83.73     18.48 o 
 -10  17   2     1022.30      984.79     31.99 o 
  -9  17   2      252.21      288.24     20.26 o 
  -8  17   2       20.70       39.69     10.87 o 
  -7  17   2      362.92      360.04     14.29 o 
  -6  17   2      175.30      206.10     10.31 o 
  -5  17   2      943.89      941.71     17.45 o 
  -4  17   2      463.70      459.32     12.19 o 
  -3  17   2      367.19      375.49     10.24 o 
  -2  17   2      123.01      132.93      6.10 o 
  -1  17   2      245.91      282.79      7.28 o 
   0  17   2     3107.24     3157.42     28.48 o 
   1  17   2     1627.80     1632.62     20.48 o 
   2  17   2     1133.08     1101.65     20.07 o 
   3  17   2       58.64       67.35      7.79 o 
   4  17   2        4.53       10.19      9.13 o 
   5  17   2      272.53      258.61     21.69 o 
   6  17   2      289.34      282.64     21.29 o 
   7  17   2      305.41      295.93     29.76 o 
   8  17   2      173.69      183.09     21.43 o 
 -10  18   2     1597.32     1610.59     39.69 o 
  -9  18   2     2626.72     2649.18     48.66 o 
  -8  18   2     4722.87     4652.97     51.60 o 
  -7  18   2     7343.72     7291.40     69.48 o 
  -6  18   2    14074.18    14232.42     96.54 o 
  -5  18   2    12906.73    12878.98     88.24 o 
  -4  18   2     6213.28     6137.20     49.37 o 
  -3  18   2     1421.03     1355.75     17.35 o 
  -2  18   2      122.90      118.14      6.72 o 
  -1  18   2      289.52      266.37      7.72 o 
   0  18   2     3932.79     4015.64     34.00 o 
   1  18   2     7651.14     7723.78     56.73 o 
   2  18   2     8381.39     8243.35     66.24 o 
   3  18   2     7887.97     7954.67     71.16 o 
   4  18   2     4863.20     4655.09     59.95 o 
   5  18   2     7473.58     7139.56     82.13 o 
   6  18   2     7030.43     6929.58     82.56 o 
   7  18   2     2446.08     2403.46     52.19 o 
   8  18   2      784.65      816.28     33.94 o 
  -9  19   2        5.06        9.13     13.95 o 
  -8  19   2       34.20       49.06     10.53 o 
  -7  19   2      268.04      216.15     13.51 o 
  -6  19   2      224.62      261.25     13.75 o 
  -5  19   2      426.54      452.75     13.54 o 
  -4  19   2       81.72      116.14     10.05 o 
  -3  19   2      596.11      534.78     11.40 o 
  -2  19   2       66.46       48.00      5.68 o 
  -1  19   2      734.10      679.45     12.87 o 
   0  19   2     5005.37     5066.11     42.32 o 
   1  19   2     1835.58     1861.47     32.53 o 
   2  19   2      249.12      261.71      9.94 o 
   3  19   2      449.32      438.60     14.82 o 
   4  19   2       91.01       83.58     11.76 o 
   5  19   2      102.79      133.86     14.64 o 
   6  19   2     1276.06     1236.30     32.77 o 
   7  19   2      737.84      706.30     31.78 o 
   8  19   2      579.13      550.70     30.45 o 
  -9  20   2     2077.38     2082.96     44.01 o 
  -8  20   2     3835.59     3927.77     47.45 o 
  -7  20   2     5832.67     5831.70     60.69 o 
  -6  20   2     7437.55     7405.65     65.26 o 
  -5  20   2     8705.34     8646.79     72.65 o 
  -4  20   2     6949.41     6950.94     58.03 o 
  -3  20   2     1378.08     1426.86     19.49 o 
  -2  20   2        3.63        1.09      6.29 o 
  -1  20   2      728.77      743.27     14.78 o 
   0  20   2     2912.18     2909.80     31.84 o 
   1  20   2     7400.31     7061.39     54.41 o 
   2  20   2     7029.74     6799.55     55.72 o 
   3  20   2     8365.86     8182.66     70.26 o 
   4  20   2     9072.59     8975.33     90.26 o 
   5  20   2     6969.77     6776.49     81.45 o 
   6  20   2     5440.03     5418.14     72.28 o 
   7  20   2     1125.06     1059.24     37.35 o 
  -9  21   2       19.82       26.86     15.03 o 
  -8  21   2        5.23       29.62     10.53 o 
  -7  21   2      186.80      200.95     13.86 o 
  -6  21   2      257.81      274.87     13.54 o 
  -5  21   2      451.17      468.77     15.70 o 
  -4  21   2      833.87      814.22     17.45 o 
  -3  21   2       30.80       36.08      7.55 o 
  -2  21   2      518.31      590.79     14.93 o 
  -1  21   2     1977.31     2054.43     24.27 o 
   0  21   2     4268.90     4171.51     40.59 o 
   1  21   2     1033.64     1026.05     20.92 o 
   2  21   2      316.53      368.62     12.52 o 
   3  21   2      263.66      292.52     13.64 o 
   4  21   2        1.95       26.79     11.64 o 
   5  21   2      651.89      676.61     23.82 o 
   6  21   2     1498.56     1387.71     35.35 o 
   7  21   2      716.59      733.35     29.06 o 
  -8  22   2     3010.52     3221.58     45.48 o 
  -7  22   2     2203.34     2184.24     34.81 o 
  -6  22   2     4000.79     4083.30     44.79 o 
  -5  22   2     5893.78     5739.93     55.59 o 
  -4  22   2     3527.45     3428.03     35.16 o 
  -3  22   2     1726.09     1799.58     26.07 o 
  -2  22   2      680.07      722.74     17.27 o 
  -1  22   2      185.68      182.37      9.42 o 
   0  22   2     1134.17     1139.51     22.05 o 
   1  22   2     5909.76     5862.12     55.18 o 
   2  22   2    11296.24    11386.28     80.20 o 
   3  22   2     6588.00     6377.10     60.10 o 
   4  22   2     7528.25     7549.71     81.69 o 
   5  22   2     6067.01     6060.77     75.22 o 
   6  22   2     2671.19     2659.15     45.47 o 
   7  22   2      488.21      497.02     25.42 o 
  -8  23   2        5.14       18.57     13.20 o 
  -7  23   2      128.76      127.88     12.92 o 
  -6  23   2       17.04       27.68      9.70 o 
  -5  23   2     1563.72     1569.61     27.33 o 
  -4  23   2     2395.50     2427.55     30.64 o 
  -3  23   2      224.84      241.14     12.61 o 
  -2  23   2     1145.89     1161.61     22.47 o 
  -1  23   2      590.93      626.55     16.40 o 
   0  23   2     4145.08     4007.06     43.32 o 
   1  23   2      214.55      246.93     12.81 o 
   2  23   2       22.63       47.12      8.19 o 
   3  23   2     1029.47      953.97     21.57 o 
   4  23   2      122.86      135.63     14.07 o 
   5  23   2      393.97      365.37     23.22 o 
   6  23   2      548.61      533.07     23.47 o 
  -8  24   2     1562.24     1678.18     36.99 o 
  -7  24   2     3101.45     3170.74     48.87 o 
  -6  24   2     4771.83     4958.89     56.90 o 
  -5  24   2     3290.90     3276.48     40.54 o 
  -4  24   2      729.73      712.75     20.75 o 
  -3  24   2      774.91      749.20     20.49 o 
  -2  24   2      680.07      688.14     19.59 o 
  -1  24   2        8.71        0.00      8.45 o 
   0  24   2      400.39      459.06     18.02 o 
   1  24   2     3569.65     3533.68     41.05 o 
   2  24   2     5534.54     5593.88     48.54 o 
   3  24   2     4672.62     4772.51     50.32 o 
   4  24   2     5601.13     5610.97     69.11 o 
   5  24   2     4401.20     4381.13     56.48 o 
   6  24   2     2023.53     2083.39     41.95 o 
  -7  25   2        4.88       23.27     13.39 o 
  -6  25   2        0.82       42.75     13.23 o 
  -5  25   2      485.81      470.38     16.81 o 
  -4  25   2     1108.15     1075.24     24.72 o 
  -3  25   2     1878.39     1863.90     32.78 o 
  -2  25   2     1123.77     1133.08     24.36 o 
  -1  25   2      218.88      200.19     13.58 o 
   0  25   2      782.08      748.16     20.11 o 
   1  25   2      492.30      548.41     17.56 o 
   2  25   2     1401.83     1436.22     26.77 o 
   3  25   2      229.11      193.51     12.20 o 
   4  25   2        1.19       12.01     12.77 o 
   5  25   2      112.48      129.02     16.64 o 
  -6  26   2     3724.82     3698.11     57.70 o 
  -5  26   2     1498.90     1542.86     29.29 o 
  -4  26   2      978.36     1045.67     24.84 o 
  -3  26   2      640.35      661.24     21.53 o 
  -2  26   2        1.51        0.00      9.57 o 
  -1  26   2        1.47        0.00     10.76 o 
   0  26   2     1148.23     1174.04     24.34 o 
   1  26   2     1408.86     1441.79     27.03 o 
   2  26   2     1102.75     1129.56     24.40 o 
   3  26   2     5083.66     5188.39     51.11 o 
   4  26   2     4252.52     4211.24     59.62 o 
   5  26   2     2466.17     2513.34     50.90 o 
  -6  27   2       17.59       42.44     13.47 o 
  -5  27   2      215.73      187.16     16.93 o 
  -4  27   2      192.59      171.45     16.32 o 
  -3  27   2      549.61      580.50     20.67 o 
  -2  27   2     1543.83     1548.71     33.21 o 
  -1  27   2      667.61      730.58     26.60 o 
   0  27   2     1285.24     1267.55     29.07 o 
   1  27   2     1610.39     1613.42     26.85 o 
   2  27   2      542.49      573.01     21.13 o 
   3  27   2      157.77      214.31     14.75 o 
   4  27   2       17.35       22.07     13.99 o 
  -5  28   2     1577.82     1658.18     34.30 o 
  -4  28   2     1024.70     1092.78     30.25 o 
  -3  28   2      879.44      884.34     34.86 o 
  -2  28   2      130.29      163.89     20.72 o 
  -1  28   2        1.49        0.00     12.88 o 
   0  28   2      809.07      855.00     31.72 o 
   1  28   2     1428.37     1585.58     30.58 o 
   2  28   2     2009.33     2065.61     36.71 o 
   3  28   2     3475.74     3470.57     49.10 o 
  -4  29   2      357.46      399.26     21.30 o 
  -3  29   2      641.15      689.95     25.25 o 
  -2  29   2     1076.36     1090.49     39.14 o 
  -1  29   2     1811.95     1813.76     40.07 o 
   0  29   2      645.84      712.28     31.52 o 
   1  29   2      475.85      533.40     22.72 o 
   2  29   2      354.98      410.64     21.46 o 
  -2  30   2      156.18      153.04     21.84 o 
  -1  30   2       92.32      121.16     19.06 o 
   0  30   2       27.68       23.27     14.61 o 
   1  30   2      757.12      769.06     27.40 o 
 -12   1   3     3447.82     3424.75     74.76 o 
 -11   1   3     7396.89     7430.27    114.27 o 
 -10   1   3    14550.85    14805.59    138.30 o 
  -9   1   3    21001.43    21064.60    154.46 o 
  -8   1   3     9983.69     9723.64     70.81 o 
  -7   1   3     4792.95     4717.84     39.27 o 
  -6   1   3     2176.80     2182.51     21.31 o 
  -5   1   3     1238.49     1191.28     12.88 o 
  -4   1   3     7824.81     8285.15     58.47 o 
  -3   1   3   116351.84   110221.82   1960.34 o 
  -2   1   3    12723.82    13229.52     86.94 o 
  -1   1   3     4170.45     4269.94     35.52 o 
   0   1   3    57534.00    59285.21    424.79 o 
   1   1   3    74047.23    74875.89    581.05 o 
   2   1   3    51582.83    52771.19    516.53 o 
   3   1   3    27938.01    28114.23    307.02 o 
   4   1   3    10490.23    10771.13     99.94 o 
   5   1   3     1279.54     1352.55     24.29 o 
   6   1   3        3.19        1.23      6.83 o 
   7   1   3      631.48      658.52     21.50 o 
   8   1   3     4005.39     3878.06     61.21 o 
   9   1   3     5636.11     5666.23     71.66 o 
  10   1   3     2854.48     2887.51     49.42 o 
 -12   2   3      132.72      177.21     22.17 o 
 -11   2   3       66.60      117.79     33.00 o 
 -10   2   3      310.71      288.09     15.11 o 
  -9   2   3      246.48      294.96     19.32 o 
  -8   2   3       30.17       25.15      7.25 o 
  -7   2   3      403.60      381.29     10.38 o 
  -6   2   3      792.38      864.01     12.18 o 
  -5   2   3      442.54      414.11      9.80 o 
  -4   2   3     3450.66     3268.08     24.66 o 
  -3   2   3    42215.75    42176.32    534.75 o 
  -2   2   3    20091.17    19942.99    204.62 o 
  -1   2   3    10716.62    11296.82     79.68 o 
   0   2   3     6045.19     5928.83     48.69 o 
   1   2   3      427.80      420.50     12.88 o 
   2   2   3     2090.69     2253.45     35.33 o 
   3   2   3     4813.05     5507.28     50.12 o 
   4   2   3      124.68      144.43     10.72 o 
   5   2   3      889.55      948.71     16.51 o 
   6   2   3      147.39      148.16     11.15 o 
   7   2   3       10.13        0.00      8.06 o 
   8   2   3      153.34      160.91     17.13 o 
   9   2   3       97.68       93.62     23.76 o 
  10   2   3        0.14        0.00     19.78 o 
 -12   3   3     4168.80     4274.23     74.44 o 
 -11   3   3     6312.04     6367.67     76.29 o 
 -10   3   3     9662.29     9592.21     88.41 o 
  -9   3   3    11079.19    10990.94     89.52 o 
  -8   3   3     8040.37     7823.38     63.02 o 
  -7   3   3     5506.81     5303.36     42.93 o 
  -6   3   3     2810.23     2628.67     22.61 o 
  -5   3   3      128.75      152.21      5.35 o 
  -4   3   3     2889.98     2716.08     31.83 o 
  -3   3   3     4141.78     4104.90     43.14 o 
  -2   3   3    22064.86    21652.99    191.48 o 
  -1   3   3    31936.45    33446.37    225.95 o 
   0   3   3    33233.26    33840.70    263.80 o 
   1   3   3    66099.85    63780.12    962.53 o 
   2   3   3    36018.52    35514.34    283.80 o 
   3   3   3    14291.45    14076.40    111.71 o 
   4   3   3     8460.72     8647.73     75.40 o 
   5   3   3     1425.29     1465.63     20.79 o 
   6   3   3      932.48      936.15     22.64 o 
   7   3   3     2434.56     2509.79     40.31 o 
   8   3   3     2759.82     2659.55     49.07 o 
   9   3   3     7160.03     7207.30    134.56 o 
  10   3   3     4208.47     4370.32     80.50 o 
 -12   4   3        4.78       10.19     21.34 o 
 -11   4   3      191.67      224.06     16.89 o 
 -10   4   3       36.20       59.30     14.54 o 
  -9   4   3      428.41      429.82     18.17 o 
  -8   4   3      142.76      150.01      8.88 o 
  -7   4   3     1117.70     1137.99     18.12 o 
  -6   4   3     2289.94     2383.81     22.89 o 
  -5   4   3       86.63      116.83      4.81 o 
  -4   4   3      938.23      982.58     13.43 o 
  -3   4   3      317.17      416.02     11.28 o 
  -2   4   3     7448.96     7326.53     63.00 o 
  -1   4   3      110.15      132.57      4.19 o 
   0   4   3      665.59      676.10     13.00 o 
   1   4   3     1673.38     1592.73     17.93 o 
   2   4   3     1162.18     1076.50     20.35 o 
   3   4   3     3885.25     4191.02     54.08 o 
   4   4   3     1167.26     1150.17     19.90 o 
   5   4   3      697.69      662.33     18.65 o 
   6   4   3        1.23        0.00      7.63 o 
   7   4   3       19.55       28.00     10.29 o 
   8   4   3       71.38       65.96     22.25 o 
   9   4   3      625.79      585.12     35.51 o 
  10   4   3       27.03        4.36     18.70 o 
 -12   5   3     2273.77     2326.34     53.02 o 
 -11   5   3     5723.24     5851.47     68.53 o 
 -10   5   3    11132.19    10982.35     87.86 o 
  -9   5   3     7645.15     7610.31     60.75 o 
  -8   5   3     5464.72     5356.57     45.61 o 
  -7   5   3     3913.83     3808.14     30.80 o 
  -6   5   3     1454.67     1502.00     15.61 o 
  -5   5   3     3734.94     3895.79     28.77 o 
  -4   5   3      588.31      564.79     14.43 o 
  -3   5   3      652.71      590.33     23.24 o 
  -2   5   3     2577.15     2347.38     23.39 o 
  -1   5   3    87114.52    85401.30    975.17 o 
   0   5   3    46243.07    45707.54    496.31 o 
   1   5   3    46998.49    47264.86    339.93 o 
   2   5   3    28098.69    28953.41    246.14 o 
   3   5   3     8441.49     8143.06     64.61 o 
   4   5   3     6518.01     6534.23     84.64 o 
   5   5   3       80.29       95.50     15.47 o 
   6   5   3      749.91      730.66     20.69 o 
   7   5   3     2249.77     2177.38     37.58 o 
   8   5   3     3614.29     3674.21     64.00 o 
   9   5   3     5486.27     5439.07     88.72 o 
  10   5   3     4577.81     4585.71     83.13 o 
 -12   6   3      109.64       89.23     24.57 o 
 -11   6   3       35.40       64.66     17.92 o 
 -10   6   3       76.83      123.85     10.45 o 
  -9   6   3      332.52      322.19     11.60 o 
  -8   6   3      186.09      188.66     10.63 o 
  -7   6   3      564.69      521.75     11.19 o 
  -6   6   3      207.51      180.28      6.22 o 
  -5   6   3      499.31      517.01     10.53 o 
  -4   6   3      567.07      536.57      9.15 o 
  -3   6   3     1563.04     1623.42     17.47 o 
  -2   6   3     2273.32     2507.73     25.40 o 
  -1   6   3      359.86      333.35      7.78 o 
   0   6   3     9652.10     9798.02     72.22 o 
   1   6   3     5300.54     5492.55     62.97 o 
   2   6   3        2.86       17.40      6.01 o 
   3   6   3      137.32      172.14      7.58 o 
   4   6   3      287.86      281.45      9.18 o 
   5   6   3        3.71        3.06      6.92 o 
   6   6   3      279.67      286.87     14.56 o 
   7   6   3      119.15      119.09     12.93 o 
   8   6   3      568.29      529.06     24.10 o 
   9   6   3      191.25      177.85     23.42 o 
  10   6   3      198.17      194.59     21.97 o 
 -12   7   3     3408.66     3350.43     82.47 o 
 -11   7   3     6002.88     6046.31     71.12 o 
 -10   7   3     8704.93     8686.62     91.63 o 
  -9   7   3     8833.46     8741.35     68.10 o 
  -8   7   3     6337.01     6202.23     51.32 o 
  -7   7   3     1301.68     1282.46     20.74 o 
  -6   7   3       75.89       74.61      5.04 o 
  -5   7   3      710.31      753.94     11.14 o 
  -4   7   3       31.45       22.37      3.74 o 
  -3   7   3     6376.56     5998.20     44.22 o 
  -2   7   3    17881.47    17868.97    120.64 o 
  -1   7   3    11323.94    11255.10     77.93 o 
   0   7   3    50481.99    50268.89    320.19 o 
   1   7   3    21402.57    21432.59    146.21 o 
   2   7   3    16990.24    16987.46    135.42 o 
   3   7   3    29219.55    30514.91    264.17 o 
   4   7   3     3363.00     3513.79     38.35 o 
   5   7   3     1540.30     1407.03     28.00 o 
   6   7   3      215.09      228.47     12.99 o 
   7   7   3     2398.89     2254.81     39.92 o 
   8   7   3     2107.05     2190.22     41.76 o 
   9   7   3     3986.32     4121.58     62.66 o 
 -12   8   3        3.96       43.34     18.99 o 
 -11   8   3       94.74      127.22     15.68 o 
 -10   8   3        7.33       27.74      9.28 o 
  -9   8   3       74.49       90.60      9.14 o 
  -8   8   3      111.65      105.97     10.04 o 
  -7   8   3      325.61      344.44      9.69 o 
  -6   8   3        2.76        1.43      3.83 o 
  -5   8   3       24.09       19.91      3.87 o 
  -4   8   3     5724.68     5823.51     40.79 o 
  -3   8   3    11521.48    11873.86     72.83 o 
  -2   8   3     1655.92     1729.74     17.19 o 
  -1   8   3     2842.55     2678.03     24.63 o 
   0   8   3      547.18      555.20     10.23 o 
   1   8   3       11.56        0.00      3.05 o 
   2   8   3       16.82       18.18      4.14 o 
   3   8   3     2230.32     2483.88     28.93 o 
   4   8   3      469.61      436.47     14.60 o 
   5   8   3      248.89      245.63     12.87 o 
   6   8   3      632.71      549.63     32.87 o 
   7   8   3      584.77      668.76     25.10 o 
   8   8   3      915.77      909.06     30.28 o 
   9   8   3        6.39       23.79     22.56 o 
 -12   9   3     6531.86     6424.44     99.34 o 
 -11   9   3     5257.08     5271.57     68.31 o 
 -10   9   3     3078.90     3181.70     37.19 o 
  -9   9   3     8967.79     8957.23     70.20 o 
  -8   9   3    11298.74    11237.41     82.20 o 
  -7   9   3     2579.91     2643.62     28.48 o 
  -6   9   3      198.89      187.77      6.70 o 
  -5   9   3        6.33        8.21      3.78 o 
  -4   9   3      674.11      589.33     10.04 o 
  -3   9   3     5278.52     5066.63     32.99 o 
  -2   9   3    33816.28    33930.63    194.95 o 
  -1   9   3    29651.51    29681.94    173.40 o 
   0   9   3    26239.31    27046.34    167.99 o 
   1   9   3    24399.43    23915.01    159.52 o 
   2   9   3    32558.81    32634.52    242.78 o 
   3   9   3    12273.78    12596.45    103.34 o 
   4   9   3     3280.44     3312.62     46.13 o 
   5   9   3     1629.11     1629.90     32.77 o 
   6   9   3     1148.31     1051.13     33.83 o 
   7   9   3       14.00       11.80     11.95 o 
   8   9   3      813.47      801.28     29.04 o 
   9   9   3     4477.77     4444.94     71.16 o 
 -12  10   3       36.84      152.23     18.71 o 
 -11  10   3       42.76       77.34     14.72 o 
 -10  10   3       84.70       55.39      9.57 o 
  -9  10   3      583.11      612.27     22.25 o 
  -8  10   3        1.73        9.23      7.06 o 
  -7  10   3      164.11      146.90      8.88 o 
  -6  10   3      449.07      485.80     11.32 o 
  -5  10   3      754.82      724.45     12.14 o 
  -4  10   3     8876.74     9238.44     58.42 o 
  -3  10   3     9180.64     9746.50     57.34 o 
  -2  10   3     1108.27     1086.78     12.02 o 
  -1  10   3      476.67      470.94      8.16 o 
   0  10   3     1602.17     1579.18     17.53 o 
   1  10   3     8806.17     9336.88     69.66 o 
   2  10   3     1163.47     1109.17     16.66 o 
   3  10   3      962.23      967.66     23.36 o 
   4  10   3       28.78       34.69      8.95 o 
   5  10   3      631.23      646.51     22.00 o 
   6  10   3      223.94      219.02     16.01 o 
   7  10   3     2000.50     1863.94     40.39 o 
   8  10   3      185.73      175.44     17.67 o 
   9  10   3        6.96       34.11     15.26 o 
 -12  11   3     5876.99     5894.14     74.70 o 
 -11  11   3     4813.69     4777.88     62.88 o 
 -10  11   3     3270.82     3401.15     39.41 o 
  -9  11   3     8529.25     8568.44     68.68 o 
  -8  11   3     7867.73     7919.59     63.48 o 
  -7  11   3     7140.66     7140.29     53.57 o 
  -6  11   3     1175.73     1245.64     17.44 o 
  -5  11   3      217.33      261.02      7.77 o 
  -4  11   3      251.05      293.96      7.76 o 
  -3  11   3    10006.96    10485.09     61.77 o 
  -2  11   3    20682.91    20281.39    106.99 o 
  -1  11   3    33338.41    32511.56    194.62 o 
   0  11   3    56568.84    57545.38    329.68 o 
   1  11   3    31504.74    31144.24    206.15 o 
   2  11   3    27743.45    27561.06    209.36 o 
   3  11   3    14333.07    13953.54    140.33 o 
   4  11   3     3624.17     3438.28     50.52 o 
   5  11   3       20.33       21.72     10.50 o 
   6  11   3      724.40      700.85     25.41 o 
   7  11   3      467.57      457.35     23.63 o 
   8  11   3     1905.19     1910.56     43.76 o 
   9  11   3     2545.70     2555.57     66.66 o 
 -11  12   3       87.88      107.62     15.75 o 
 -10  12   3      116.99      129.07     15.86 o 
  -9  12   3     1425.91     1481.15     25.45 o 
  -8  12   3       24.59       37.27      7.97 o 
  -7  12   3      109.58      120.06      7.98 o 
  -6  12   3      338.00      324.49      9.90 o 
  -5  12   3     1301.45     1367.81     16.61 o 
  -4  12   3     1334.88     1373.11     15.14 o 
  -3  12   3        8.88        8.00      3.50 o 
  -2  12   3     1888.99     1718.05     15.80 o 
  -1  12   3      234.27      212.39      6.57 o 
   0  12   3      222.74      334.36      8.06 o 
   1  12   3       52.73       68.71      5.99 o 
   2  12   3        4.53       19.90      6.18 o 
   3  12   3      301.59      316.13     15.41 o 
   4  12   3      300.27      309.19     16.36 o 
   5  12   3      834.43      824.43     25.74 o 
   6  12   3     1642.50     1572.87     36.83 o 
   7  12   3      524.63      481.81     23.61 o 
   8  12   3      144.16      162.83     18.54 o 
   9  12   3       29.74       30.67     15.76 o 
 -11  13   3     3682.67     3746.97     67.36 o 
 -10  13   3     5509.89     5588.94     61.81 o 
  -9  13   3     5467.01     5430.75     50.28 o 
  -8  13   3     9053.00     9001.36     71.03 o 
  -7  13   3    12152.01    12268.49     83.57 o 
  -6  13   3       86.25       77.90      6.93 o 
  -5  13   3      106.45      126.20      6.61 o 
  -4  13   3      751.56      720.36     12.04 o 
  -3  13   3    16919.67    17118.00     96.63 o 
  -2  13   3    15476.05    15122.29     83.16 o 
  -1  13   3    15732.15    15501.06     92.36 o 
   0  13   3    28777.80    29019.63    164.44 o 
   1  13   3    32393.89    31869.51    180.15 o 
   2  13   3    21706.94    21370.47    156.21 o 
   3  13   3     7871.33     7975.72     86.97 o 
   4  13   3     5438.39     5367.84     70.64 o 
   5  13   3      487.12      448.00     20.83 o 
   6  13   3      261.03      244.46     18.54 o 
   7  13   3     1531.43     1488.64     37.97 o 
   8  13   3     2335.74     2255.59     48.95 o 
   9  13   3     1332.06     1341.17     40.41 o 
 -11  14   3       70.86      109.27     16.12 o 
 -10  14   3        7.65       53.71     14.03 o 
  -9  14   3      131.75      157.24     11.20 o 
  -8  14   3      107.36      146.37     10.42 o 
  -7  14   3       13.24        9.71      8.36 o 
  -6  14   3      335.45      322.72     10.54 o 
  -5  14   3      627.53      607.81     12.26 o 
  -4  14   3     1217.59     1207.30     15.85 o 
  -3  14   3     1609.03     1718.80     17.87 o 
  -2  14   3      841.47      860.86     11.66 o 
  -1  14   3     1096.80     1270.26     15.69 o 
   0  14   3       29.06       40.36      4.97 o 
   1  14   3     1435.34     1541.16     16.33 o 
   2  14   3       18.29       21.43      6.37 o 
   3  14   3      256.26      238.92     17.42 o 
   4  14   3      776.70      790.68     25.33 o 
   5  14   3      577.88      552.70     23.32 o 
   6  14   3     1169.59     1097.01     32.14 o 
   7  14   3      214.08      197.20     18.90 o 
   8  14   3       69.07       73.02     17.31 o 
 -11  15   3     3289.50     3403.14     57.70 o 
 -10  15   3     4455.33     4446.32     61.15 o 
  -9  15   3     7638.46     7623.74     64.90 o 
  -8  15   3     5486.66     5444.75     50.30 o 
  -7  15   3     3344.67     3371.41     33.51 o 
  -6  15   3      125.44      107.92      8.12 o 
  -5  15   3      405.53      450.10     10.99 o 
  -4  15   3      838.37      731.61     12.68 o 
  -3  15   3     5940.91     5810.62     37.12 o 
  -2  15   3    12517.63    12448.32     68.80 o 
  -1  15   3    17349.04    17236.63    103.26 o 
   0  15   3    18594.99    18366.58    114.12 o 
   1  15   3    21229.89    21008.15    128.91 o 
   2  15   3    13104.01    12899.07    103.56 o 
   3  15   3     1000.45      969.39     21.50 o 
   4  15   3     4235.59     4131.21     61.40 o 
   5  15   3     1930.24     1868.23     40.65 o 
   6  15   3        5.96        0.00     11.79 o 
   7  15   3      359.96      401.95     23.86 o 
   8  15   3     1844.17     1779.92     44.69 o 
 -11  16   3       36.39       70.93     17.08 o 
 -10  16   3       86.92      120.42     15.58 o 
  -9  16   3        7.65       36.25      9.54 o 
  -8  16   3      202.36      197.11     11.61 o 
  -7  16   3      490.63      514.24     14.03 o 
  -6  16   3      870.84      873.14     17.00 o 
  -5  16   3     2674.24     2609.10     25.97 o 
  -4  16   3     2239.25     2141.05     22.65 o 
  -3  16   3       46.31       55.78      4.82 o 
  -2  16   3      202.54      215.07      6.85 o 
  -1  16   3      380.86      389.11     10.30 o 
   0  16   3       82.61      125.17      7.13 o 
   1  16   3      719.52      832.18     16.06 o 
   2  16   3      311.61      344.75     13.21 o 
   3  16   3     1668.71     1555.80     27.67 o 
   4  16   3        9.00        3.54      8.77 o 
   5  16   3      108.93      117.23     15.62 o 
   6  16   3     1117.50     1124.86     34.07 o 
   7  16   3      299.79      287.99     22.43 o 
   8  16   3      281.26      236.72     22.47 o 
 -10  17   3     2762.85     2800.01     50.67 o 
  -9  17   3     5178.92     4998.69     52.35 o 
  -8  17   3     2608.57     2607.08     32.75 o 
  -7  17   3      695.67      675.77     15.97 o 
  -6  17   3     1952.31     2069.11     25.78 o 
  -5  17   3       17.58       27.93      6.12 o 
  -4  17   3      211.27      231.99      8.52 o 
  -3  17   3     1803.27     1819.19     20.91 o 
  -2  17   3    10126.03    10034.64     60.67 o 
  -1  17   3    17510.22    16719.63    102.18 o 
   0  17   3    19934.29    19535.41    121.40 o 
   1  17   3    12533.66    12522.71     96.84 o 
   2  17   3     9324.93     9217.74     80.71 o 
   3  17   3     1120.77     1099.89     24.26 o 
   4  17   3     2368.45     2331.03     42.79 o 
   5  17   3      970.63      879.82     30.11 o 
   6  17   3      187.62      156.61     18.34 o 
   7  17   3      221.32      225.88     21.31 o 
   8  17   3     1754.87     1720.53     46.28 o 
 -10  18   3        8.46       19.26     15.98 o 
  -9  18   3      183.22      199.74     14.23 o 
  -8  18   3      905.34      931.26     22.07 o 
  -7  18   3      585.02      570.54     15.33 o 
  -6  18   3     1780.79     1738.37     23.98 o 
  -5  18   3     4213.85     4198.29     38.88 o 
  -4  18   3      760.36      811.93     14.43 o 
  -3  18   3      370.95      392.23     10.66 o 
  -2  18   3     1417.81     1426.61     16.92 o 
  -1  18   3     1215.92     1238.88     27.14 o 
   0  18   3      184.17      248.66      9.65 o 
   1  18   3      227.47      241.96     11.40 o 
   2  18   3      450.22      450.65     12.83 o 
   3  18   3     1053.78     1010.34     22.55 o 
   4  18   3      351.15      315.36     16.07 o 
   5  18   3      184.11      173.63     19.79 o 
   6  18   3      629.84      611.87     27.99 o 
   7  18   3      324.26      306.96     23.90 o 
   8  18   3      507.04      543.50     29.92 o 
 -10  19   3     2765.25     2799.26     46.80 o 
  -9  19   3     1843.40     1843.63     31.87 o 
  -8  19   3     3028.47     3078.93     38.95 o 
  -7  19   3     2058.75     2083.89     27.24 o 
  -6  19   3     1034.46     1007.13     19.21 o 
  -5  19   3      171.66      151.75      9.79 o 
  -4  19   3      416.25      375.31     10.86 o 
  -3  19   3     3667.87     3733.63     34.83 o 
  -2  19   3     3432.48     3470.94     31.09 o 
  -1  19   3     6049.79     6162.70     49.02 o 
   0  19   3    23838.02    23907.19    148.14 o 
   1  19   3    10254.62    10125.09     80.17 o 
   2  19   3     6023.87     6061.63     54.91 o 
   3  19   3     4815.52     4992.64     54.70 o 
   4  19   3     1037.20     1012.05     25.49 o 
   5  19   3      196.21      197.83     16.80 o 
   6  19   3      265.17      225.44     21.28 o 
   7  19   3      862.67      809.87     33.70 o 
  -9  20   3       60.43       72.50     13.57 o 
  -8  20   3       55.29       47.50     11.13 o 
  -7  20   3      976.48      992.35     20.64 o 
  -6  20   3     3181.76     3131.86     34.01 o 
  -5  20   3     2385.93     2321.45     28.24 o 
  -4  20   3     2393.63     2376.42     24.59 o 
  -3  20   3      196.54      197.24      9.58 o 
  -2  20   3     2287.77     2271.86     24.49 o 
  -1  20   3      668.48      715.16     16.76 o 
   0  20   3     1804.82     1954.39     30.53 o 
   1  20   3        7.68       15.08      5.80 o 
   2  20   3      163.72      159.94     10.17 o 
   3  20   3       57.49       52.73     10.64 o 
   4  20   3      413.96      426.81     17.68 o 
   5  20   3     1531.78     1378.76     31.17 o 
   6  20   3      270.90      258.71     22.75 o 
   7  20   3      703.53      736.42     33.23 o 
  -9  21   3     2310.31     2303.93     41.67 o 
  -8  21   3      987.90     1055.71     25.30 o 
  -7  21   3     1619.84     1611.98     27.23 o 
  -6  21   3     1197.83     1138.31     21.06 o 
  -5  21   3      186.25      176.83     10.70 o 
  -4  21   3      446.27      447.01     12.23 o 
  -3  21   3     2447.73     2421.41     28.90 o 
  -2  21   3     1863.49     1899.35     31.89 o 
  -1  21   3     6912.30     6877.05     57.58 o 
   0  21   3    15064.84    14943.76    111.28 o 
   1  21   3     7815.68     7684.69     58.33 o 
   2  21   3     5967.44     5838.76     55.78 o 
   3  21   3     5270.99     5259.02     58.37 o 
   4  21   3     2337.34     2303.48     40.27 o 
   5  21   3      244.99      219.41     16.68 o 
   6  21   3       79.95       31.56     15.40 o 
   7  21   3      698.05      710.49     33.84 o 
  -9  22   3       76.86       79.03     23.60 o 
  -8  22   3       88.43       82.99     14.09 o 
  -7  22   3      560.72      561.43     17.89 o 
  -6  22   3     2577.57     2530.71     32.76 o 
  -5  22   3      810.86      735.21     18.43 o 
  -4  22   3      407.08      427.60     13.18 o 
  -3  22   3      549.64      549.30     15.18 o 
  -2  22   3      399.50      431.86     16.19 o 
  -1  22   3      152.80      201.65     11.24 o 
   0  22   3       38.91       53.22     10.64 o 
   1  22   3       15.28       24.93      7.44 o 
   2  22   3       11.60       15.75      8.44 o 
   3  22   3       19.34       23.42     13.06 o 
   4  22   3      948.35      959.73     25.48 o 
   5  22   3      432.48      421.15     19.48 o 
   6  22   3      414.08      498.01     23.12 o 
  -8  23   3     1705.67     1762.18     36.61 o 
  -7  23   3     1810.37     1709.02     37.07 o 
  -6  23   3     1215.48     1089.59     28.71 o 
  -5  23   3      313.70      265.46     13.45 o 
  -4  23   3     1259.62     1131.17     20.63 o 
  -3  23   3     2934.83     2896.90     34.46 o 
  -2  23   3     4282.69     4404.36     46.50 o 
  -1  23   3     9090.78     9221.86     73.37 o 
   0  23   3     6964.02     6905.86     62.74 o 
   1  23   3     8880.17     8892.83     70.73 o 
   2  23   3     7102.52     7098.87     69.34 o 
   3  23   3     2807.25     2799.30     41.13 o 
   4  23   3     1883.38     1782.15     34.07 o 
   5  23   3      398.13      372.54     19.47 o 
   6  23   3       26.81        9.23     13.28 o 
  -8  24   3       49.83       72.39     14.85 o 
  -7  24   3      270.08      290.10     19.29 o 
  -6  24   3     2149.13     1986.06     32.94 o 
  -5  24   3      759.35      773.50     19.94 o 
  -4  24   3      333.42      353.32     16.07 o 
  -3  24   3     1068.40     1113.35     22.91 o 
  -2  24   3      382.50      438.54     16.60 o 
  -1  24   3      271.48      328.38     24.61 o 
   0  24   3      123.95      124.53     11.65 o 
   1  24   3       84.22      108.66     11.97 o 
   2  24   3      149.59      146.33     11.98 o 
   3  24   3      157.40      184.00     16.33 o 
   4  24   3      769.85      778.43     24.60 o 
   5  24   3      911.65      901.84     26.91 o 
  -7  25   3     1837.66     1914.89     41.41 o 
  -6  25   3      155.62      116.50     14.33 o 
  -5  25   3        2.21        6.44     10.77 o 
  -4  25   3      525.23      551.57     19.83 o 
  -3  25   3     2434.72     2457.62     35.84 o 
  -2  25   3     5304.85     5317.09     56.95 o 
  -1  25   3     5063.33     5031.27     54.89 o 
   0  25   3     4253.24     4448.84     48.13 o 
   1  25   3     5583.78     5644.72     56.80 o 
   2  25   3     4074.69     3980.42     42.31 o 
   3  25   3     3157.72     3138.80     49.11 o 
   4  25   3     1718.50     1681.36     36.94 o 
   5  25   3      233.64      205.67     17.63 o 
  -7  26   3      356.24      374.80     22.50 o 
  -6  26   3     1279.35     1237.71     27.91 o 
  -5  26   3      788.24      824.24     26.54 o 
  -4  26   3      603.71      594.26     21.09 o 
  -3  26   3     1407.47     1369.74     31.24 o 
  -2  26   3      215.49      268.43     15.91 o 
  -1  26   3       16.31       52.42     11.05 o 
   0  26   3       15.05       47.53     10.70 o 
   1  26   3      181.31      208.22     13.84 o 
   2  26   3        2.38        1.39      9.39 o 
   3  26   3      208.96      178.80     15.36 o 
   4  26   3      649.29      642.78     25.66 o 
  -6  27   3       59.81       52.57     13.16 o 
  -5  27   3       69.81       42.39     13.95 o 
  -4  27   3      218.04      204.15     16.90 o 
  -3  27   3     1510.51     1507.69     33.16 o 
  -2  27   3     2364.78     2406.33     44.85 o 
  -1  27   3     3441.96     3381.22     44.36 o 
   0  27   3     4741.56     5027.79     53.58 o 
   1  27   3     2454.42     2547.79     36.51 o 
   2  27   3     1282.99     1275.27     26.03 o 
   3  27   3     1663.21     1687.61     33.95 o 
  -5  28   3      916.91      906.70     28.80 o 
  -4  28   3      560.05      593.63     23.45 o 
  -3  28   3      349.68      397.13     23.65 o 
  -2  28   3      501.98      566.62     28.57 o 
  -1  28   3      102.76      173.95     15.45 o 
   0  28   3        4.95       55.13     12.17 o 
   1  28   3       46.58       51.37     12.79 o 
   2  28   3        7.99        2.17     12.00 o 
   3  28   3      218.19      256.94     17.99 o 
  -4  29   3      330.51      325.41     23.76 o 
  -3  29   3      671.76      682.84     29.48 o 
  -2  29   3     2476.61     2540.95     47.69 o 
  -1  29   3     2492.01     2606.29     45.15 o 
   0  29   3     1752.31     1849.12     35.63 o 
   1  29   3     2381.74     2441.15     43.41 o 
  -2  30   3      380.99      377.08     22.48 o 
  -1  30   3       35.23       67.46     16.11 o 
   0  30   3        0.43        8.25     13.49 o 
 -13   0   4     2373.67     2517.15     95.42 o 
 -12   0   4     2232.28     2366.27     47.02 o 
 -11   0   4     6975.45     7078.67     94.77 o 
 -10   0   4     5985.16     5988.46     82.17 o 
  -9   0   4       28.05       15.85     13.26 o 
  -8   0   4      407.62      370.42     15.25 o 
  -7   0   4     1138.49     1056.79     20.03 o 
  -6   0   4    16447.03    15495.12    140.09 o 
  -5   0   4    69674.30    70824.20    536.57 o 
  -4   0   4    71989.55    73408.86    553.86 o 
  -3   0   4      438.83      636.38     16.31 o 
  -2   0   4    14460.80    14746.88    148.65 o 
  -1   0   4    11107.15    11163.57    114.13 o 
   0   0   4    22306.47    22150.63    218.12 o 
   1   0   4     1827.39     1988.07     45.47 o 
   2   0   4      332.27      318.89     15.81 o 
   3   0   4      394.04      384.93     18.71 o 
   4   0   4     5875.87     5936.45    104.70 o 
   5   0   4     6520.88     6690.93     95.90 o 
   6   0   4     8808.93     8812.12    107.20 o 
   7   0   4    10189.30    10145.48    143.20 o 
   8   0   4    10040.47     9974.61    146.53 o 
   9   0   4     4345.60     4301.47    120.76 o 
 -13   1   4        0.10        0.00     44.80 o 
 -12   1   4      119.37      106.80     13.54 o 
 -11   1   4       11.43       14.80     10.79 o 
 -10   1   4      100.45      106.08     10.60 o 
  -9   1   4        5.97        6.32      6.27 o 
  -8   1   4      236.09      208.17     10.05 o 
  -7   1   4       46.92       19.53      4.48 o 
  -6   1   4      175.85      183.22      6.56 o 
  -5   1   4     2103.13     2246.12     21.07 o 
  -4   1   4      232.77      212.39      6.58 o 
  -3   1   4    16297.98    17059.03    106.51 o 
  -2   1   4     3090.38     3130.75     27.25 o 
  -1   1   4      622.53      602.58      9.11 o 
   0   1   4     1691.32     1734.84     19.95 o 
   1   1   4     2974.85     3025.68     35.35 o 
   2   1   4      185.96      284.88     10.48 o 
   3   1   4      130.13      126.62      7.16 o 
   4   1   4       47.45       65.51      6.25 o 
   5   1   4      336.97      361.88     16.21 o 
   6   1   4       98.07       62.56     15.85 o 
   7   1   4      145.25      176.31     28.23 o 
   8   1   4       11.04       36.16     23.62 o 
   9   1   4        2.86        0.00     19.32 o 
 -13   2   4     2474.94     2455.62     58.11 o 
 -12   2   4     2688.19     2836.55     46.44 o 
 -11   2   4     4523.05     4594.59     51.58 o 
 -10   2   4     6824.52     6665.46     62.71 o 
  -9   2   4      471.66      465.66     14.37 o 
  -8   2   4        2.84       22.32     11.11 o 
  -7   2   4     2559.56     2603.53     23.24 o 
  -6   2   4    11445.78    11312.69     69.01 o 
  -5   2   4    50830.38    51017.26    301.99 o 
  -4   2   4    62162.68    61787.53    437.97 o 
  -3   2   4    11342.23    10799.45     66.73 o 
  -2   2   4    32451.39    33318.82    201.71 o 
  -1   2   4     8948.69     9015.30     66.73 o 
   0   2   4    19372.41    19412.76    145.93 o 
   1   2   4     2115.39     1911.10     21.33 o 
   2   2   4     1016.47      923.24     20.06 o 
   3   2   4       11.37       26.33      6.52 o 
   4   2   4     2147.68     2278.37     25.52 o 
   5   2   4     6692.21     6875.74     59.85 o 
   6   2   4    16155.09    16192.67    173.01 o 
   7   2   4    10604.87    10471.58    135.08 o 
   8   2   4     9268.26     9338.41    112.32 o 
   9   2   4     4741.27     4844.41     68.78 o 
 -13   3   4       22.89        0.00     42.36 o 
 -12   3   4      437.47      410.92     22.50 o 
 -11   3   4      152.72      143.40     11.93 o 
 -10   3   4      622.67      608.28     17.81 o 
  -9   3   4      191.13      181.20      9.88 o 
  -8   3   4      411.98      423.96     11.21 o 
  -7   3   4     1061.81     1058.45     18.88 o 
  -6   3   4     1979.45     2020.29     19.23 o 
  -5   3   4     1132.09     1178.84     13.11 o 
  -4   3   4      285.85      315.79      6.61 o 
  -3   3   4    17934.46    18653.20    116.43 o 
  -2   3   4     8909.58     9099.62     62.90 o 
  -1   3   4     1947.70     2038.70     19.36 o 
   0   3   4     5601.88     5818.83     46.79 o 
   1   3   4     5854.09     6419.84     56.25 o 
   2   3   4    16083.94    17279.46    135.14 o 
   3   3   4      237.43      224.18     10.56 o 
   4   3   4        7.99        6.28      4.17 o 
   5   3   4      806.11      814.06     16.78 o 
   6   3   4      164.87      180.81     15.91 o 
   7   3   4       60.47       51.06     24.07 o 
   8   3   4       23.25       23.83     31.64 o 
   9   3   4       89.44       67.62     27.86 o 
 -12   4   4     3865.67     3970.73     63.34 o 
 -11   4   4     3499.55     3552.01     40.22 o 
 -10   4   4     4768.49     4731.51     44.87 o 
  -9   4   4      483.66      464.32     13.71 o 
  -8   4   4       34.54       37.19      5.73 o 
  -7   4   4     3630.66     3652.31     31.29 o 
  -6   4   4    11624.88    11261.60     68.98 o 
  -5   4   4    47077.20    47006.12    255.27 o 
  -4   4   4    90303.75    93668.31    478.76 o 
  -3   4   4    19811.21    19755.98    130.13 o 
  -2   4   4    41080.24    41863.57    266.31 o 
  -1   4   4    14336.11    14769.40     93.92 o 
   0   4   4    15359.68    15539.25    176.66 o 
   1   4   4     8341.33     8364.40     58.36 o 
   2   4   4      158.02      220.16      9.67 o 
   3   4   4     1175.86     1375.89     23.59 o 
   4   4   4     1935.60     1836.93     21.52 o 
   5   4   4    11112.89    10974.33    118.31 o 
   6   4   4     6714.88     6835.65     75.02 o 
   7   4   4    12970.06    13002.89    135.17 o 
   8   4   4    11036.03    10756.84    138.85 o 
   9   4   4     5419.02     5580.98     90.23 o 
 -12   5   4      178.77      209.63     15.71 o 
 -11   5   4      191.86      179.62     11.47 o 
 -10   5   4       60.09       64.30      8.36 o 
  -9   5   4        3.36        2.52      5.92 o 
  -8   5   4       16.40       11.22      4.88 o 
  -7   5   4        6.60        8.55      3.84 o 
  -6   5   4       26.67       18.91      4.07 o 
  -5   5   4       14.88       25.13      4.02 o 
  -4   5   4    13688.96    13878.80     80.01 o 
  -3   5   4      290.86      312.40      7.25 o 
  -2   5   4      261.45      228.52      6.50 o 
  -1   5   4      734.72      875.83     10.92 o 
   0   5   4       69.82       96.69      5.28 o 
   1   5   4    12500.82    13492.02     88.50 o 
   2   5   4    14552.44    15744.76    109.14 o 
   3   5   4      675.83      744.96     11.21 o 
   4   5   4      385.68      352.50      9.11 o 
   5   5   4     1046.24      988.90     23.53 o 
   6   5   4      257.09      270.17     14.25 o 
   7   5   4      344.74      393.01     32.53 o 
   8   5   4       28.04      126.66     23.66 o 
   9   5   4       34.52       35.01     22.78 o 
 -12   6   4     4179.86     4254.49     57.69 o 
 -11   6   4     2995.78     3079.85     35.44 o 
 -10   6   4     1340.21     1350.43     22.25 o 
  -9   6   4       11.69        6.68      6.15 o 
  -8   6   4      291.93      295.05      9.39 o 
  -7   6   4     5116.70     5002.38     51.08 o 
  -6   6   4    11175.72    10757.80     64.35 o 
  -5   6   4    10581.26    10677.36     67.45 o 
  -4   6   4    55855.24    57524.61    297.38 o 
  -3   6   4    52297.47    52646.33    298.00 o 
  -2   6   4    32579.99    32045.71    207.17 o 
  -1   6   4    52601.88    52348.03    366.73 o 
   0   6   4    13031.75    13108.82    103.30 o 
   1   6   4     3822.79     4143.91     38.81 o 
   2   6   4     1664.11     1685.35     25.96 o 
   3   6   4      133.41      168.36      6.85 o 
   4   6   4     8984.16     9050.80     69.75 o 
   5   6   4     6473.91     6579.36     69.28 o 
   6   6   4     3530.11     3609.36     53.39 o 
   7   6   4    17322.98    17010.42    175.70 o 
   8   6   4    10223.27    10355.44    112.61 o 
   9   6   4     5022.33     5076.65     76.97 o 
 -12   7   4       21.07       29.28     15.54 o 
 -11   7   4      313.09      307.74     13.23 o 
 -10   7   4      339.62      352.61     12.96 o 
  -9   7   4       26.90       25.91      7.02 o 
  -8   7   4      261.16      240.76      9.81 o 
  -7   7   4      568.34      616.75     11.85 o 
  -6   7   4      241.16      272.84      7.29 o 
  -5   7   4      242.58      237.28      8.70 o 
  -4   7   4     1527.58     1578.88     20.49 o 
  -3   7   4    13695.51    13860.68     77.24 o 
  -2   7   4       80.06       54.59      4.38 o 
  -1   7   4      139.64      167.72      6.42 o 
   0   7   4     1095.77      976.86     13.61 o 
   1   7   4     1126.45     1140.30     14.28 o 
   2   7   4      238.78      291.37     13.25 o 
   3   7   4       29.77       48.15      5.37 o 
   4   7   4      618.50      597.61     15.01 o 
   5   7   4       67.22       72.10      9.70 o 
   6   7   4       56.32       75.83     14.23 o 
   7   7   4       13.09       58.49     25.69 o 
   8   7   4       32.79       60.98     20.38 o 
   9   7   4       15.10       40.27     31.76 o 
 -12   8   4     2570.80     2609.44     50.19 o 
 -11   8   4     2008.39     2071.16     29.28 o 
 -10   8   4      139.50      148.67     10.18 o 
  -9   8   4      315.56      308.18     12.69 o 
  -8   8   4       76.78       73.91      6.55 o 
  -7   8   4     3362.47     3386.79     28.89 o 
  -6   8   4     3362.48     3253.69     27.28 o 
  -5   8   4    12657.65    12455.39     69.60 o 
  -4   8   4    19797.53    19886.50    112.36 o 
  -3   8   4    54357.54    54759.77    305.56 o 
  -2   8   4    44815.16    45733.64    259.49 o 
  -1   8   4    24730.13    25104.12    163.86 o 
   0   8   4     7732.78     7178.10     57.13 o 
   1   8   4     3870.63     3753.45     31.52 o 
   2   8   4     5108.03     5529.91     63.50 o 
   3   8   4      704.31      696.77     13.52 o 
   4   8   4     3490.93     3549.68     49.41 o 
   5   8   4     8720.14     8618.79     97.52 o 
   6   8   4    10929.81    10686.99    118.87 o 
   7   8   4    10508.57    10505.48    147.63 o 
   8   8   4     7554.73     7578.45    132.89 o 
   9   8   4     4133.15     4367.97     69.17 o 
 -12   9   4        0.36       16.28     13.67 o 
 -11   9   4      189.84      187.82     11.78 o 
 -10   9   4      300.31      305.16     12.74 o 
  -9   9   4      465.43      460.93     13.80 o 
  -8   9   4      276.43      254.28      9.67 o 
  -7   9   4      516.69      488.75     11.13 o 
  -6   9   4       46.03       70.95      7.00 o 
  -5   9   4      490.60      565.08      9.51 o 
  -4   9   4     3257.05     3341.75     24.81 o 
  -3   9   4      829.66      992.07     12.09 o 
  -2   9   4     1215.16     1266.89     14.27 o 
  -1   9   4      781.19      787.75     11.61 o 
   0   9   4     2104.77     2435.70     23.56 o 
   1   9   4      389.91      396.54      9.48 o 
   2   9   4     1853.76     2085.66     23.03 o 
   3   9   4       94.10       89.66      7.95 o 
   4   9   4       34.73       35.63      8.62 o 
   5   9   4      271.77      268.87     21.04 o 
   6   9   4     1841.59     1948.41     51.40 o 
   7   9   4        5.00       35.87     15.33 o 
   8   9   4      188.02      249.10     29.32 o 
   9   9   4        1.15       52.48     15.43 o 
 -12  10   4     1811.45     1903.79     47.16 o 
 -11  10   4     2352.68     2305.15     30.89 o 
 -10  10   4     1245.44     1324.49     22.87 o 
  -9  10   4     1146.25     1109.80     20.08 o 
  -8  10   4      953.35      898.41     16.46 o 
  -7  10   4     2890.98     2828.24     26.21 o 
  -6  10   4     1734.92     1586.83     18.23 o 
  -5  10   4    16935.32    16670.55     90.94 o 
  -4  10   4    17788.33    17222.62     92.83 o 
  -3  10   4    25959.17    25938.19    144.94 o 
  -2  10   4    39694.55    39761.00    219.70 o 
  -1  10   4    16496.26    16407.49    101.00 o 
   0  10   4      667.68      528.38     11.86 o 
   1  10   4     5915.20     6220.81     50.35 o 
   2  10   4      991.18     1086.74     16.43 o 
   3  10   4      693.68      711.15     18.86 o 
   4  10   4      559.38      600.65     28.96 o 
   5  10   4     7391.22     7462.18     89.44 o 
   6  10   4     8716.77     8683.58    103.19 o 
   7  10   4     6879.46     6914.69     90.03 o 
   8  10   4     5414.62     5575.00     80.21 o 
   9  10   4     3403.21     3599.81     66.63 o 
 -12  11   4        0.51       28.06     14.11 o 
 -11  11   4      317.27      316.82     14.01 o 
 -10  11   4     1310.56     1320.42     23.25 o 
  -9  11   4      191.60      170.11     10.43 o 
  -8  11   4      100.17       86.92      7.94 o 
  -7  11   4       19.56       19.17      6.13 o 
  -6  11   4      188.17      222.19      7.71 o 
  -5  11   4      455.28      413.17      9.03 o 
  -4  11   4       66.30       62.72      5.43 o 
  -3  11   4      346.95      326.59      9.71 o 
  -2  11   4     1728.36     1690.02     16.41 o 
  -1  11   4     3233.27     3279.78     29.10 o 
   0  11   4      582.83      546.89     11.08 o 
   1  11   4      506.98      636.22     13.03 o 
   2  11   4     1589.08     1545.96     22.74 o 
   3  11   4      109.47       84.91     10.46 o 
   4  11   4     1898.72     1771.74     34.88 o 
   5  11   4     1183.35     1265.25     38.86 o 
   6  11   4      349.99      303.51     23.76 o 
   7  11   4       22.67       47.80     14.45 o 
   8  11   4      118.64      124.61     17.44 o 
 -12  12   4     1832.30     1926.34     45.33 o 
 -11  12   4     2895.68     2903.63     38.13 o 
 -10  12   4     2325.11     2343.32     31.14 o 
  -9  12   4      549.67      525.58     15.48 o 
  -8  12   4       65.23       69.77      7.78 o 
  -7  12   4     2774.37     2738.33     29.41 o 
  -6  12   4     7464.81     7034.29     49.78 o 
  -5  12   4    10919.38    10714.57     66.06 o 
  -4  12   4    18326.48    18528.03     97.11 o 
  -3  12   4    23662.85    23376.47    127.77 o 
  -2  12   4    12948.28    12634.52     74.00 o 
  -1  12   4    15671.65    15331.34     87.17 o 
   0  12   4    10368.13     9921.03     70.45 o 
   1  12   4     3416.14     3446.96     33.90 o 
   2  12   4      142.51      189.33      9.76 o 
   3  12   4       97.22       89.75     11.17 o 
   4  12   4     4384.98     4393.83     61.36 o 
   5  12   4     6928.57     6871.37     86.33 o 
   6  12   4     4666.80     4510.99     67.34 o 
   7  12   4     5862.47     6075.30     84.39 o 
   8  12   4     3733.93     3901.59     66.76 o 
 -11  13   4      569.27      554.43     18.49 o 
 -10  13   4     1499.10     1408.69     24.55 o 
  -9  13   4      181.21      214.73     11.78 o 
  -8  13   4       91.94      111.80      8.62 o 
  -7  13   4      365.60      378.59     11.75 o 
  -6  13   4      930.69      965.96     15.53 o 
  -5  13   4      300.30      315.39      8.84 o 
  -4  13   4      275.18      255.25      7.18 o 
  -3  13   4      354.02      383.86      8.68 o 
  -2  13   4      112.36      106.88      6.43 o 
  -1  13   4      519.37      633.71     12.53 o 
   0  13   4     1429.72     1263.43     18.51 o 
   1  13   4     2448.21     2393.76     27.59 o 
   2  13   4     2235.59     2176.14     28.81 o 
   3  13   4      315.55      310.80     16.37 o 
   4  13   4     1380.84     1337.52     31.96 o 
   5  13   4      584.33      556.52     25.57 o 
   6  13   4       22.77       18.86     13.44 o 
   7  13   4       18.43       35.24     14.55 o 
   8  13   4        0.67       16.88     14.36 o 
 -11  14   4     1228.44     1221.26     25.25 o 
 -10  14   4     1670.14     1657.86     37.17 o 
  -9  14   4     2124.34     1993.90     28.40 o 
  -8  14   4      178.19      187.48     10.05 o 
  -7  14   4     4902.45     4954.91     43.08 o 
  -6  14   4    10228.92    10161.99     67.61 o 
  -5  14   4     8626.57     8667.20     56.69 o 
  -4  14   4    16717.80    16523.79     88.87 o 
  -3  14   4    19273.38    18315.81    117.42 o 
  -2  14   4    19815.94    19935.21    122.77 o 
  -1  14   4    13918.55    14277.39     83.13 o 
   0  14   4    10982.27    10740.95     71.72 o 
   1  14   4     5682.44     5379.48     48.23 o 
   2  14   4      106.10      119.78      8.96 o 
   3  14   4      500.41      413.84     16.29 o 
   4  14   4     7329.01     6855.15     97.01 o 
   5  14   4     9083.25     8911.50    107.16 o 
   6  14   4     4584.88     4773.80     71.46 o 
   7  14   4     5062.45     5044.02     91.45 o 
   8  14   4     3107.99     3070.50     58.80 o 
 -11  15   4      432.91      460.57     21.86 o 
 -10  15   4      723.57      722.22     19.14 o 
  -9  15   4      189.61      173.04     11.66 o 
  -8  15   4      427.55      478.74     13.75 o 
  -7  15   4      619.56      663.76     15.56 o 
  -6  15   4      975.30      996.01     17.35 o 
  -5  15   4      569.16      593.73     12.73 o 
  -4  15   4      279.84      268.63      7.84 o 
  -3  15   4     1998.63     2143.70     20.63 o 
  -2  15   4      667.23      656.95     12.63 o 
  -1  15   4       25.57       32.06      5.33 o 
   0  15   4      806.15      786.23     14.89 o 
   1  15   4     1705.59     1713.46     30.04 o 
   2  15   4     1710.70     1661.61     25.94 o 
   3  15   4       85.60       65.97     10.19 o 
   4  15   4      927.54      834.79     28.32 o 
   5  15   4      666.50      685.59     28.80 o 
   6  15   4       16.96       24.03     14.08 o 
   7  15   4       54.64       62.01     19.36 o 
   8  15   4       27.73       50.02     17.24 o 
 -11  16   4      977.89      920.57     26.29 o 
 -10  16   4     1005.22      930.05     25.54 o 
  -9  16   4      779.44      732.19     22.99 o 
  -8  16   4      909.53      854.97     19.50 o 
  -7  16   4     1633.42     1538.73     22.51 o 
  -6  16   4     6215.37     6088.56     46.60 o 
  -5  16   4    11663.91    11818.74     74.04 o 
  -4  16   4     9861.06     9648.05     61.57 o 
  -3  16   4    12353.54    12248.91     73.95 o 
  -2  16   4    18972.35    19043.81    114.22 o 
  -1  16   4    18261.31    17836.75    118.13 o 
   0  16   4     7161.23     7030.67     60.59 o 
   1  16   4     3305.41     3293.18     45.21 o 
   2  16   4      148.78      146.24     10.24 o 
   3  16   4      694.35      689.13     21.29 o 
   4  16   4     2819.89     2696.09     45.78 o 
   5  16   4     5693.43     5511.79     78.44 o 
   6  16   4     5022.36     4929.91     75.39 o 
   7  16   4     4250.35     4095.50     76.61 o 
 -11  17   4       49.21       84.53     14.08 o 
 -10  17   4      435.59      439.98     17.30 o 
  -9  17   4      741.27      726.77     19.25 o 
  -8  17   4      482.45      431.28     14.04 o 
  -7  17   4       39.86       34.63      7.97 o 
  -6  17   4      414.05      422.97     12.07 o 
  -5  17   4      550.40      536.08     12.52 o 
  -4  17   4        2.80        7.89      4.76 o 
  -3  17   4       15.75       24.77      5.27 o 
  -2  17   4       37.75       30.61      5.90 o 
  -1  17   4      291.33      308.87     10.65 o 
   0  17   4     2254.54     2248.09     25.95 o 
   1  17   4     3338.76     3319.20     39.52 o 
   2  17   4     3136.44     3056.28     38.32 o 
   3  17   4     1720.90     1577.70     27.68 o 
   4  17   4        7.29        0.00     10.13 o 
   5  17   4       14.71       23.24     13.50 o 
   6  17   4      141.08      136.59     18.12 o 
   7  17   4       42.40       72.21     24.73 o 
 -10  18   4      398.17      357.62     18.39 o 
  -9  18   4      105.60       80.38     10.67 o 
  -8  18   4      349.54      323.16     13.02 o 
  -7  18   4     1706.40     1704.10     24.59 o 
  -6  18   4     5158.36     4919.44     49.68 o 
  -5  18   4    11839.83    11599.12     76.87 o 
  -4  18   4    10891.60    10792.60     70.15 o 
  -3  18   4     9079.38     9381.45     63.02 o 
  -2  18   4     8177.69     8163.70     60.18 o 
  -1  18   4    10599.84    10233.01     71.74 o 
   0  18   4     6066.46     5932.59     44.80 o 
   1  18   4     1898.46     1882.95     29.04 o 
   2  18   4       62.08       40.25      8.86 o 
   3  18   4      379.87      412.32     16.43 o 
   4  18   4     1132.95     1139.20     28.61 o 
   5  18   4     2326.32     2261.00     44.41 o 
   6  18   4     3705.05     3497.64     63.19 o 
   7  18   4     3702.02     3596.64     66.26 o 
 -10  19   4      167.36      136.11     15.70 o 
  -9  19   4      391.26      393.23     16.69 o 
  -8  19   4      346.84      343.79     13.56 o 
  -7  19   4     1106.63     1013.73     20.04 o 
  -6  19   4      673.77      683.53     16.73 o 
  -5  19   4      709.05      752.23     15.56 o 
  -4  19   4        1.13        5.75      6.50 o 
  -3  19   4      854.90      835.18     16.60 o 
  -2  19   4      362.73      339.47     14.15 o 
  -1  19   4     2621.37     2579.63     38.30 o 
   0  19   4     3579.71     3470.60     35.94 o 
   1  19   4     2829.55     2690.47     36.11 o 
   2  19   4      739.25      698.44     19.62 o 
   3  19   4     1214.18     1243.07     26.09 o 
   4  19   4      250.56      262.17     17.65 o 
   5  19   4       21.64        2.01     11.59 o 
   6  19   4      100.48      107.08     21.66 o 
   7  19   4        0.88       11.49     17.18 o 
 -10  20   4      430.19      406.97     21.16 o 
  -9  20   4       17.90        0.00     11.24 o 
  -8  20   4       32.72        9.54      8.62 o 
  -7  20   4      635.30      686.68     17.57 o 
  -6  20   4     2750.79     2780.74     32.03 o 
  -5  20   4     3893.80     3809.55     36.64 o 
  -4  20   4     7433.04     7376.92     57.03 o 
  -3  20   4    10663.18    10733.80     90.20 o 
  -2  20   4    11021.94    10834.98     80.92 o 
  -1  20   4    13535.18    13563.30     92.19 o 
   0  20   4     4073.33     4111.96     46.34 o 
   1  20   4      410.90      391.85     20.84 o 
   2  20   4      665.62      618.71     19.55 o 
   3  20   4        8.52        0.00      9.00 o 
   4  20   4     2004.82     1976.25     34.35 o 
   5  20   4     2842.49     2811.91     47.43 o 
   6  20   4     3059.35     2975.50     54.68 o 
  -9  21   4      153.28      136.36     15.59 o 
  -8  21   4      481.67      432.90     16.79 o 
  -7  21   4     1673.88     1658.58     25.67 o 
  -6  21   4      137.19      146.99     10.72 o 
  -5  21   4     1561.99     1479.98     21.73 o 
  -4  21   4      669.77      734.41     16.33 o 
  -3  21   4      577.50      573.59     19.38 o 
  -2  21   4        7.79       22.13      8.71 o 
  -1  21   4     1380.57     1461.96     23.76 o 
   0  21   4       59.02       60.98      7.91 o 
   1  21   4     2389.46     2349.81     31.30 o 
   2  21   4      952.17      899.20     22.94 o 
   3  21   4      434.30      420.04     17.87 o 
   4  21   4      744.70      752.22     23.05 o 
   5  21   4       29.78       26.43     13.11 o 
   6  21   4      128.59      140.79     17.95 o 
  -9  22   4        4.43       11.39     12.70 o 
  -8  22   4      179.49      190.06     16.04 o 
  -7  22   4      194.46      222.97     12.69 o 
  -6  22   4      263.47      288.00     13.74 o 
  -5  22   4     2271.74     2396.30     27.88 o 
  -4  22   4     8275.88     8313.10     66.27 o 
  -3  22   4     8286.04     8205.34     75.17 o 
  -2  22   4    13471.89    13268.86     97.09 o 
  -1  22   4     9275.89     9158.47     72.45 o 
   0  22   4      640.07      640.63     20.03 o 
   1  22   4     1112.08     1143.58     20.53 o 
   2  22   4      241.77      202.90     14.52 o 
   3  22   4      115.50      101.68     12.83 o 
   4  22   4     1352.65     1329.82     35.11 o 
   5  22   4     2435.40     2365.45     45.23 o 
   6  22   4     2237.72     2350.29     49.12 o 
  -8  23   4      469.99      428.42     20.97 o 
  -7  23   4      936.88      906.50     28.75 o 
  -6  23   4       33.20        9.12      9.61 o 
  -5  23   4      164.82      179.71     14.34 o 
  -4  23   4      340.81      334.91     13.59 o 
  -3  23   4      515.10      556.17     18.51 o 
  -2  23   4      113.31      111.61     13.63 o 
  -1  23   4      162.08      199.83     12.04 o 
   0  23   4      225.40      233.92     14.55 o 
   1  23   4      612.63      534.94     16.45 o 
   2  23   4      353.26      339.40     16.88 o 
   3  23   4     1794.09     1642.91     35.39 o 
   4  23   4      504.32      442.50     20.03 o 
   5  23   4      411.31      431.41     20.88 o 
  -8  24   4       81.13       70.16     16.06 o 
  -7  24   4      485.26      478.09     19.22 o 
  -6  24   4      438.70      457.16     16.40 o 
  -5  24   4     3862.12     3902.96     44.47 o 
  -4  24   4     6291.23     6317.06     58.15 o 
  -3  24   4     4745.15     4823.33     53.60 o 
  -2  24   4     4756.82     4768.49     50.05 o 
  -1  24   4     2374.91     2491.40     33.83 o 
   0  24   4     2361.09     2296.31     32.77 o 
   1  24   4     1041.02     1008.46     23.24 o 
   2  24   4        0.71        0.00     10.73 o 
   3  24   4      178.68      156.57     15.10 o 
   4  24   4      781.04      770.47     25.13 o 
   5  24   4     1769.03     1864.76     37.29 o 
  -7  25   4     1125.18     1068.75     30.42 o 
  -6  25   4       88.05       92.04     12.26 o 
  -5  25   4       47.70       59.61     11.67 o 
  -4  25   4        2.59       21.92     10.68 o 
  -3  25   4        0.10       20.50     10.60 o 
  -2  25   4      826.11      904.94     22.23 o 
  -1  25   4     1438.33     1449.97     26.59 o 
   0  25   4       29.61       35.38     10.37 o 
   1  25   4       63.84       48.68     10.17 o 
   2  25   4      756.96      754.77     23.61 o 
   3  25   4      991.37      895.33     28.19 o 
   4  25   4     1446.89     1377.58     35.59 o 
  -7  26   4      533.51      563.35     21.48 o 
  -6  26   4     1248.82     1284.30     32.48 o 
  -5  26   4     2177.13     2220.19     40.40 o 
  -4  26   4     2655.56     2642.79     40.65 o 
  -3  26   4     4010.49     4134.41     52.83 o 
  -2  26   4     2647.47     2752.47     41.17 o 
  -1  26   4     3449.16     3455.89     44.81 o 
   0  26   4     3623.13     3438.07     42.30 o 
   1  26   4      144.32      110.19     13.62 o 
   2  26   4       10.83        0.00     10.88 o 
   3  26   4       36.57       26.90     13.39 o 
  -6  27   4      432.71      475.56     22.61 o 
  -5  27   4      127.77      139.81     21.39 o 
  -4  27   4       29.23       25.12     17.17 o 
  -3  27   4        2.55       33.53     12.71 o 
  -2  27   4      358.04      363.57     18.25 o 
  -1  27   4      560.18      587.61     20.27 o 
   0  27   4      644.62      772.65     25.54 o 
   1  27   4      675.72      700.47     20.36 o 
   2  27   4      698.08      654.54     25.32 o 
   3  27   4     1009.47     1029.22     28.18 o 
  -5  28   4     3330.07     3371.34     63.87 o 
  -4  28   4     2599.38     2801.59     54.39 o 
  -3  28   4     3156.63     3218.73     50.18 o 
  -2  28   4     3875.74     3891.61     52.28 o 
  -1  28   4     2557.08     2599.20     39.43 o 
   0  28   4     1698.34     1591.71     32.86 o 
   1  28   4      268.15      262.39     17.38 o 
   2  28   4       13.19        0.00     13.05 o 
  -4  29   4       95.26       96.48     19.21 o 
  -3  29   4        4.40       29.04     15.01 o 
  -2  29   4       32.31       95.83     15.44 o 
  -1  29   4      641.85      649.78     22.24 o 
   0  29   4      706.77      721.84     27.99 o 
 -13   1   5       55.70       38.42     13.59 o 
 -12   1   5        3.12        0.00      8.64 o 
 -11   1   5      657.33      672.20     19.16 o 
 -10   1   5     3034.29     2942.16     36.75 o 
  -9   1   5     3407.02     3366.79     36.13 o 
  -8   1   5     7035.48     6850.07     50.11 o 
  -7   1   5     8264.15     7887.80     52.48 o 
  -6   1   5    30774.87    30388.06    176.81 o 
  -5   1   5    23077.46    22562.60    126.63 o 
  -4   1   5    18802.98    18857.72     98.50 o 
  -3   1   5    23392.17    24133.41    147.89 o 
  -2   1   5     7381.98     7611.82     62.33 o 
  -1   1   5       46.89       36.83      4.48 o 
   0   1   5    10645.88    10639.83     85.98 o 
   1   1   5    11539.80    11556.75     96.13 o 
   2   1   5    16578.03    16458.57    123.02 o 
   3   1   5    28545.84    28697.40    221.13 o 
   4   1   5    20793.66    21210.71    205.00 o 
   5   1   5     9688.16    10079.30     91.05 o 
   6   1   5     9057.26     9113.06    103.23 o 
   7   1   5     6850.02     6789.17     85.56 o 
   8   1   5     2353.06     2286.07     43.52 o 
   9   1   5      104.64       59.19     26.07 o 
 -13   2   5        4.86        0.00     11.49 o 
 -12   2   5        5.95        0.00      8.74 o 
 -11   2   5      153.15      138.47     11.44 o 
 -10   2   5       32.04        3.35      7.68 o 
  -9   2   5       18.26       15.01      7.96 o 
  -8   2   5     1463.59     1346.26     17.70 o 
  -7   2   5        0.81        0.00      5.28 o 
  -6   2   5     2124.26     2222.76     33.09 o 
  -5   2   5     4962.65     5263.25     38.40 o 
  -4   2   5      633.87      583.34      8.30 o 
  -3   2   5     2222.62     2214.43     21.42 o 
  -2   2   5      238.31      246.37      5.75 o 
  -1   2   5      374.11      304.42      7.07 o 
   0   2   5     1187.37     1176.39     15.29 o 
   1   2   5      970.97     1022.57     17.16 o 
   2   2   5       43.80       58.23      6.12 o 
   3   2   5     2631.73     2894.94     33.41 o 
   4   2   5      173.21      152.69      9.49 o 
   5   2   5      253.61      285.70     19.28 o 
   6   2   5        2.31       35.81     14.24 o 
   7   2   5      246.13      224.37     28.63 o 
   8   2   5      243.85      206.02     24.33 o 
   9   2   5       72.86       72.12     16.83 o 
 -13   3   5      387.40      413.47     20.37 o 
 -12   3   5       10.58        6.32      9.14 o 
 -11   3   5      507.56      490.99     16.65 o 
 -10   3   5     2769.45     2803.67     34.19 o 
  -9   3   5     5554.71     5499.77     50.70 o 
  -8   3   5     6548.83     6494.64     46.43 o 
  -7   3   5    14824.12    14549.11     88.02 o 
  -6   3   5    58945.70    58511.74    306.43 o 
  -5   3   5    47116.40    47073.99    281.23 o 
  -4   3   5    12032.70    11818.44     63.93 o 
  -3   3   5    17823.29    18059.93    113.45 o 
  -2   3   5     9886.79    10417.46     66.89 o 
  -1   3   5       43.36        9.40      3.41 o 
   0   3   5    10637.21    11206.74     76.11 o 
   1   3   5    18399.19    18481.85    339.10 o 
   2   3   5    28665.51    28840.06    191.42 o 
   3   3   5    15631.54    15825.53    127.23 o 
   4   3   5    14840.16    14962.12    124.15 o 
   5   3   5    17881.87    17914.88    198.11 o 
   6   3   5     8260.58     8498.07    136.92 o 
   7   3   5     2197.67     2208.37     54.89 o 
   8   3   5     1811.35     1877.20     44.58 o 
   9   3   5      241.39      227.40     19.75 o 
 -13   4   5       78.91       65.60     12.65 o 
 -12   4   5       82.43       93.21     10.46 o 
 -11   4   5       87.45       95.50     10.00 o 
 -10   4   5       67.24       71.28      9.16 o 
  -9   4   5       64.69       76.08      8.04 o 
  -8   4   5      780.86      770.88     14.11 o 
  -7   4   5       83.09       82.86      6.95 o 
  -6   4   5     1616.94     1578.59     25.20 o 
  -5   4   5      922.73      943.34     11.92 o 
  -4   4   5     1064.19     1027.72     11.13 o 
  -3   4   5       23.31       20.23      3.30 o 
  -2   4   5      485.09      566.69      8.41 o 
  -1   4   5     1065.47     1109.26     13.25 o 
   0   4   5     2207.38     2624.49     24.61 o 
   1   4   5     2260.66     2359.49     26.37 o 
   2   4   5      518.60      488.95     11.82 o 
   3   4   5        4.37        7.27      5.19 o 
   4   4   5      187.87      216.12     17.14 o 
   5   4   5      188.06      226.22     22.24 o 
   6   4   5        5.09       18.12     19.01 o 
   7   4   5      126.54      125.19     21.90 o 
   8   4   5       30.22        0.00     22.44 o 
   9   4   5       12.09       12.63     14.09 o 
 -13   5   5      334.11      345.91     19.52 o 
 -12   5   5       44.10       43.68      9.80 o 
 -11   5   5      171.81      166.86     11.00 o 
 -10   5   5     3369.29     3377.37     35.26 o 
  -9   5   5     9748.72     9687.35     73.96 o 
  -8   5   5     7881.38     7825.11     60.24 o 
  -7   5   5    20633.91    20261.98    118.09 o 
  -6   5   5    33225.12    32867.82    177.07 o 
  -5   5   5    29807.36    30327.50    161.64 o 
  -4   5   5    24747.98    25186.04    125.17 o 
  -3   5   5    11292.51    11611.70     72.83 o 
  -2   5   5    10043.84    10220.95     62.04 o 
  -1   5   5     1838.03     1958.74     19.35 o 
   0   5   5     7422.88     7557.06     54.62 o 
   1   5   5    19073.33    19314.85    141.04 o 
   2   5   5    13479.84    13451.10     98.90 o 
   3   5   5    10586.06    11018.15    101.40 o 
   4   5   5    16867.67    16763.81    140.61 o 
   5   5   5     6447.69     6513.48     95.33 o 
   6   5   5    11173.01    11305.15    147.41 o 
   7   5   5     4338.56     4482.40     82.15 o 
   8   5   5     1060.60     1067.11     52.07 o 
 -13   6   5      103.56       95.02     14.42 o 
 -12   6   5       47.86       37.29     10.54 o 
 -11   6   5      163.73      154.29     11.05 o 
 -10   6   5       16.34       26.22      8.74 o 
  -9   6   5       77.59       67.81      9.11 o 
  -8   6   5       48.15       61.09      6.63 o 
  -7   6   5      299.68      331.23     12.23 o 
  -6   6   5       30.45       43.32      5.12 o 
  -5   6   5     4671.00     4856.66     31.89 o 
  -4   6   5        8.59       51.58      4.10 o 
  -3   6   5       82.06       98.08      5.29 o 
  -2   6   5      293.48      356.93      7.48 o 
  -1   6   5     1971.46     2055.00     21.21 o 
   0   6   5     8870.25     9611.48     78.38 o 
   1   6   5       20.18       24.87      3.92 o 
   2   6   5      812.40      750.06     16.54 o 
   3   6   5        2.75       23.74      6.44 o 
   4   6   5      685.80      668.40     21.43 o 
   5   6   5     1857.57     1787.95     40.13 o 
   6   6   5      449.21      561.27     27.31 o 
   7   6   5       97.47      122.95     19.32 o 
   8   6   5      116.97       64.91     19.24 o 
 -12   7   5       62.73       68.75     11.48 o 
 -11   7   5      312.60      339.45     13.92 o 
 -10   7   5     3108.60     3126.31     41.16 o 
  -9   7   5     7017.09     6981.83     54.37 o 
  -8   7   5    12697.54    12218.89     82.65 o 
  -7   7   5    22150.92    21755.07    132.09 o 
  -6   7   5    13262.26    12921.39     78.72 o 
  -5   7   5    11507.41    11387.68     65.34 o 
  -4   7   5    40792.99    41472.42    195.90 o 
  -3   7   5    13941.87    14249.10     83.45 o 
  -2   7   5       24.25       33.24      3.78 o 
  -1   7   5      648.98      790.79     11.47 o 
   0   7   5     9051.94     9079.81     75.37 o 
   1   7   5     7150.11     7079.87     52.57 o 
   2   7   5     3362.36     3164.77     30.57 o 
   3   7   5    18875.37    19005.78    152.22 o 
   4   7   5     8543.75     8763.96    138.72 o 
   5   7   5     5095.36     5016.03     93.81 o 
   6   7   5    15277.77    15113.26    167.82 o 
   7   7   5     4949.36     5012.97     80.02 o 
   8   7   5     1211.92     1210.26     51.43 o 
 -12   8   5      252.20      239.04     14.29 o 
 -11   8   5      114.88       94.82     10.17 o 
 -10   8   5       46.50       36.38      8.48 o 
  -9   8   5      172.88      197.80      9.91 o 
  -8   8   5       70.59      111.12      8.30 o 
  -7   8   5      486.20      524.79     12.01 o 
  -6   8   5     3248.05     3317.87     36.04 o 
  -5   8   5     3483.25     3768.34     26.94 o 
  -4   8   5      410.60      461.89      7.70 o 
  -3   8   5      256.93      253.41      6.80 o 
  -2   8   5      442.40      488.54      9.52 o 
  -1   8   5        5.30        0.00      3.24 o 
   0   8   5     5955.36     6086.38     51.50 o 
   1   8   5      738.26      859.30     13.38 o 
   2   8   5     1950.14     1968.36     21.89 o 
   3   8   5       69.91      120.25     10.20 o 
   4   8   5       64.03       52.07      7.51 o 
   5   8   5      103.77      108.74     11.40 o 
   6   8   5     2332.01     2296.27     55.89 o 
   7   8   5       52.45       76.50     19.62 o 
   8   8   5      102.08       88.68     22.54 o 
 -12   9   5      198.75      161.75     14.72 o 
 -11   9   5     1042.95     1000.93     24.00 o 
 -10   9   5     1602.11     1567.10     24.88 o 
  -9   9   5     2822.90     2827.33     30.33 o 
  -8   9   5    15389.87    14987.87     98.97 o 
  -7   9   5    15715.01    15392.64     94.39 o 
  -6   9   5    24945.79    25556.94    134.80 o 
  -5   9   5    27210.47    26747.66    239.33 o 
  -4   9   5     6146.35     5771.44     34.02 o 
  -3   9   5     4817.96     4843.50     40.18 o 
  -2   9   5      164.62      203.42      6.40 o 
  -1   9   5     2417.00     2527.98     27.56 o 
   0   9   5      973.30      960.23     14.72 o 
   1   9   5     6251.19     6223.69     52.40 o 
   2   9   5     9713.58     9578.77     70.65 o 
   3   9   5    15158.03    14930.18    124.31 o 
   4   9   5     8826.35     8817.95    181.92 o 
   5   9   5    11280.68    11405.02    123.43 o 
   6   9   5    10555.46    10455.45    119.56 o 
   7   9   5     3014.21     2972.13     66.90 o 
   8   9   5     1346.06     1369.13     48.98 o 
 -12  10   5      827.53      871.90     25.35 o 
 -11  10   5      299.61      290.28     13.76 o 
 -10  10   5      132.65      121.09     10.36 o 
  -9  10   5      564.59      598.51     15.21 o 
  -8  10   5      156.63      205.68      9.13 o 
  -7  10   5       65.33       66.00      6.64 o 
  -6  10   5     3807.43     4006.94     31.19 o 
  -5  10   5      303.62      383.91      8.48 o 
  -4  10   5      976.43      980.92     11.37 o 
  -3  10   5     3084.16     3038.73     25.56 o 
  -2  10   5      105.88       83.26      4.56 o 
  -1  10   5      130.69      115.88      6.70 o 
   0  10   5      846.82      876.30     13.20 o 
   1  10   5     2232.12     2296.18     27.47 o 
   2  10   5      124.13      124.17      7.14 o 
   3  10   5      807.02      828.14     30.14 o 
   4  10   5      583.37      540.56     19.86 o 
   5  10   5      713.13      726.07     35.64 o 
   6  10   5      802.13      919.96     33.78 o 
   7  10   5      287.14      282.80     17.80 o 
   8  10   5       30.64       23.19     20.37 o 
 -12  11   5       43.27       37.51     12.26 o 
 -11  11   5      735.78      738.87     19.45 o 
 -10  11   5     2006.15     1944.53     29.82 o 
  -9  11   5     6977.24     7031.59     56.04 o 
  -8  11   5     7526.69     7627.24     58.55 o 
  -7  11   5     6459.77     6473.37     47.60 o 
  -6  11   5    15756.72    15682.64     92.08 o 
  -5  11   5    15114.91    15133.47     81.52 o 
  -4  11   5    13303.44    13250.78     73.77 o 
  -3  11   5    13562.20    13812.71     86.17 o 
  -2  11   5     4671.68     4534.06     35.64 o 
  -1  11   5       60.48       54.16      5.36 o 
   0  11   5     2194.72     2023.42     26.21 o 
   1  11   5    10012.61    10019.54     82.66 o 
   2  11   5    18645.68    18473.77    140.26 o 
   3  11   5    15201.79    15361.71    141.74 o 
   4  11   5    12588.34    12286.97    131.28 o 
   5  11   5    15229.33    15129.29    160.97 o 
   6  11   5     7374.27     7068.50     89.69 o 
   7  11   5     2392.61     2506.48     46.42 o 
   8  11   5      996.69     1086.51     49.41 o 
 -12  12   5      662.80      646.42     22.93 o 
 -11  12   5      635.52      621.36     19.37 o 
 -10  12   5      725.38      717.54     18.64 o 
  -9  12   5      320.43      312.36     12.09 o 
  -8  12   5      268.39      228.89     10.65 o 
  -7  12   5      284.48      323.11     10.36 o 
  -6  12   5      107.22      134.53      7.18 o 
  -5  12   5      436.16      404.95      8.92 o 
  -4  12   5      586.40      624.93     10.37 o 
  -3  12   5       17.64       38.68      4.78 o 
  -2  12   5     2722.13     2824.60     24.38 o 
  -1  12   5      980.91      907.92     14.80 o 
   0  12   5        9.13        8.91      4.81 o 
   1  12   5     1084.34     1049.10     19.68 o 
   2  12   5      140.07      170.50     11.62 o 
   3  12   5       55.33       52.59      9.78 o 
   4  12   5       88.39       95.83     17.53 o 
   5  12   5      132.32      148.46     16.46 o 
   6  12   5      241.85      246.47     17.90 o 
   7  12   5      170.68      205.27     17.05 o 
   8  12   5       81.65      104.58     24.34 o 
 -12  13   5        7.95        0.00     11.27 o 
 -11  13   5      327.99      319.36     15.64 o 
 -10  13   5     1809.63     1863.40     28.44 o 
  -9  13   5     4618.59     4517.86     43.58 o 
  -8  13   5     5540.35     5528.42     47.24 o 
  -7  13   5    11801.70    11865.84     77.54 o 
  -6  13   5    12233.26    12199.55     75.28 o 
  -5  13   5     9044.20     8959.72     55.30 o 
  -4  13   5    13551.99    13517.91     75.93 o 
  -3  13   5    11383.11    11447.42     75.38 o 
  -2  13   5      702.85      765.44     12.84 o 
  -1  13   5      420.80      436.11     10.38 o 
   0  13   5      782.13      783.25     15.65 o 
   1  13   5     8501.27     8569.72     74.59 o 
   2  13   5    13689.13    13430.63    117.96 o 
   3  13   5    17979.16    17879.35    151.88 o 
   4  13   5    14780.84    14476.50    139.92 o 
   5  13   5    10889.23    10501.29    120.68 o 
   6  13   5     3983.67     3958.49     62.65 o 
   7  13   5     2460.01     2516.03     48.96 o 
 -11  14   5      448.76      464.86     19.69 o 
 -10  14   5      497.38      501.95     16.57 o 
  -9  14   5      462.60      469.95     14.37 o 
  -8  14   5       10.18       31.56      7.73 o 
  -7  14   5       75.47       91.34      8.06 o 
  -6  14   5       35.28       42.71      7.04 o 
  -5  14   5      346.68      337.79     10.24 o 
  -4  14   5      555.90      601.17     11.00 o 
  -3  14   5      139.78      130.63      7.12 o 
  -2  14   5      156.86      178.06      7.51 o 
  -1  14   5      780.08      717.52     14.16 o 
   0  14   5     1748.98     1662.16     23.20 o 
   1  14   5      299.11      344.19     11.69 o 
   2  14   5      457.79      477.84     17.27 o 
   3  14   5     4511.13     4508.33     55.31 o 
   4  14   5      979.66      848.84     24.29 o 
   5  14   5        1.39       36.44     13.70 o 
   6  14   5      294.49      308.96     20.27 o 
   7  14   5      383.58      410.65     23.44 o 
 -11  15   5      200.56      207.90     16.80 o 
 -10  15   5      497.45      547.87     17.30 o 
  -9  15   5     3929.04     3935.21     39.58 o 
  -8  15   5     8548.44     8467.78     65.25 o 
  -7  15   5    10247.63    10323.26     70.30 o 
  -6  15   5    10741.74    10628.61     68.35 o 
  -5  15   5     7703.99     7574.79     51.54 o 
  -4  15   5     5064.04     4859.36     35.88 o 
  -3  15   5     9481.86     9371.09     68.52 o 
  -2  15   5     2009.65     2037.72     22.62 o 
  -1  15   5        6.18        9.18      5.44 o 
   0  15   5      699.61      666.92     15.66 o 
   1  15   5     2234.99     2194.05     29.95 o 
   2  15   5     9199.93     9132.71     88.72 o 
   3  15   5    18773.63    18358.21    157.74 o 
   4  15   5     9523.66     9245.17     93.44 o 
   5  15   5     6651.17     6700.25     89.32 o 
   6  15   5     3273.58     3447.67     59.82 o 
   7  15   5     1984.28     2016.54     45.60 o 
 -11  16   5      527.85      579.02     21.90 o 
 -10  16   5       88.22       92.91     11.09 o 
  -9  16   5      480.19      436.68     14.53 o 
  -8  16   5      509.42      583.00     15.91 o 
  -7  16   5      191.95      240.22     10.32 o 
  -6  16   5      757.86      777.41     15.48 o 
  -5  16   5      123.28      154.78      7.90 o 
  -4  16   5      460.56      501.79     11.26 o 
  -3  16   5      167.07      156.42      8.10 o 
  -2  16   5     1292.95     1207.85     18.86 o 
  -1  16   5     1121.09     1103.73     18.35 o 
   0  16   5     1726.28     1787.13     25.46 o 
   1  16   5      521.43      509.41     17.47 o 
   2  16   5      626.56      547.35     19.43 o 
   3  16   5     2077.42     2081.97     42.69 o 
   4  16   5        0.39       13.41     10.95 o 
   5  16   5       13.12       30.39     12.61 o 
   6  16   5       30.65       27.45     14.76 o 
   7  16   5       79.55       87.60     16.76 o 
 -11  17   5      159.65      159.59     15.78 o 
 -10  17   5      828.16      860.32     24.55 o 
  -9  17   5     3064.14     3040.07     34.62 o 
  -8  17   5     7502.52     7620.77     61.66 o 
  -7  17   5     5144.72     5126.12     42.75 o 
  -6  17   5     6859.30     6793.81     51.32 o 
  -5  17   5     8051.84     8130.33     57.63 o 
  -4  17   5     4111.17     3950.74     35.07 o 
  -3  17   5     8637.23     8627.19     65.54 o 
  -2  17   5     4454.03     4200.58     39.02 o 
  -1  17   5      819.02      739.97     17.18 o 
   0  17   5      909.17      847.82     18.64 o 
   1  17   5     2024.08     1935.02     32.52 o 
   2  17   5     6223.06     6288.25     69.43 o 
   3  17   5    16524.44    16127.42    147.31 o 
   4  17   5     6288.41     6243.33     72.82 o 
   5  17   5     5849.91     5844.95     71.54 o 
   6  17   5     3349.06     3298.46     55.86 o 
   7  17   5     1626.57     1674.12     43.84 o 
 -10  18   5      342.50      377.62     18.67 o 
  -9  18   5      228.44      269.64     12.95 o 
  -8  18   5      411.65      415.68     14.50 o 
  -7  18   5      187.76      177.54     10.74 o 
  -6  18   5        0.27        0.00      6.51 o 
  -5  18   5       39.13       44.70      6.82 o 
  -4  18   5      182.95      210.82      9.33 o 
  -3  18   5     1052.90     1089.91     19.00 o 
  -2  18   5       16.45       17.30      6.01 o 
  -1  18   5     1557.16     1467.93     22.61 o 
   0  18   5     3828.93     3558.10     39.59 o 
   1  18   5      351.19      352.20     19.66 o 
   2  18   5     1188.86     1190.91     24.86 o 
   3  18   5       34.33       77.65     13.35 o 
   4  18   5      620.97      552.74     22.17 o 
   5  18   5       13.43       21.53     12.49 o 
   6  18   5       14.88       34.07     13.79 o 
 -10  19   5     1433.17     1471.78     31.53 o 
  -9  19   5     1805.87     1765.32     30.88 o 
  -8  19   5     6294.20     6335.99     55.22 o 
  -7  19   5     7121.51     7172.76     60.54 o 
  -6  19   5     6113.87     6105.65     52.55 o 
  -5  19   5     6831.63     6757.59     50.56 o 
  -4  19   5     6512.72     6389.06     63.96 o 
  -3  19   5     7218.26     7083.07     65.28 o 
  -2  19   5       11.80        6.75      6.76 o 
  -1  19   5      145.25      143.67     11.01 o 
   0  19   5      157.59      158.44     10.60 o 
   1  19   5     3896.35     3784.00     47.33 o 
   2  19   5     5055.09     4901.92     54.74 o 
   3  19   5    11441.76    10923.80    120.85 o 
   4  19   5     5231.24     5212.89     66.58 o 
   5  19   5     3933.97     4039.01     58.67 o 
   6  19   5     2759.56     2717.70     48.51 o 
 -10  20   5      511.46      580.66     29.72 o 
  -9  20   5      617.76      625.47     23.57 o 
  -8  20   5      385.94      413.23     15.22 o 
  -7  20   5        4.74       23.43      9.00 o 
  -6  20   5      770.01      767.83     17.78 o 
  -5  20   5      925.32      979.73     18.55 o 
  -4  20   5     1735.79     1780.71     29.30 o 
  -3  20   5     1813.46     1853.80     33.30 o 
  -2  20   5      535.12      544.67     14.40 o 
  -1  20   5      339.09      362.63     13.24 o 
   0  20   5      233.06      219.94      9.98 o 
   1  20   5     1609.96     1582.89     28.82 o 
   2  20   5      121.55      106.65     15.64 o 
   3  20   5       59.53       73.95     13.23 o 
   4  20   5      189.52      193.87     17.23 o 
   5  20   5       62.84       55.56     14.46 o 
   6  20   5       65.77       60.99     16.58 o 
  -9  21   5     2569.04     2564.27     41.21 o 
  -8  21   5     3611.16     3629.17     39.76 o 
  -7  21   5     7110.05     7230.93     66.48 o 
  -6  21   5     6626.08     6896.18     55.04 o 
  -5  21   5     4859.58     4902.36     45.87 o 
  -4  21   5     4954.31     4861.84     52.41 o 
  -3  21   5     2121.32     2120.12     32.11 o 
  -2  21   5       80.55       47.75      9.80 o 
  -1  21   5      467.05      432.76     15.59 o 
   0  21   5     1681.80     1562.23     23.08 o 
   1  21   5     2870.67     2828.01     39.74 o 
   2  21   5     3931.27     3740.00     47.62 o 
   3  21   5     5010.43     4882.64     57.51 o 
   4  21   5     4580.29     4546.29     81.02 o 
   5  21   5     2874.28     2899.04     50.40 o 
  -9  22   5      414.17      408.01     21.22 o 
  -8  22   5        6.72        4.30     10.37 o 
  -7  22   5        0.43       14.54      9.81 o 
  -6  22   5      142.56      188.47     10.85 o 
  -5  22   5     1289.64     1367.13     24.11 o 
  -4  22   5     1611.17     1640.61     29.09 o 
  -3  22   5     2350.29     2223.03     33.30 o 
  -2  22   5      480.21      470.33     15.01 o 
  -1  22   5      506.01      506.77     17.79 o 
   0  22   5     1125.10     1042.06     21.59 o 
   1  22   5      970.51      927.92     24.02 o 
   2  22   5      360.38      339.49     16.99 o 
   3  22   5       47.56       58.27     12.14 o 
   4  22   5       18.29       45.86     14.06 o 
   5  22   5       35.56       42.71     14.79 o 
  -9  23   5     2386.28     2484.00     56.31 o 
  -8  23   5     2946.99     3098.42     46.07 o 
  -7  23   5     3544.46     3542.88     45.90 o 
  -6  23   5     5924.55     5942.38     53.80 o 
  -5  23   5     5600.49     5619.00     53.86 o 
  -4  23   5     2141.50     2189.81     34.13 o 
  -3  23   5      526.97      518.89     17.91 o 
  -2  23   5       66.54       65.20      9.25 o 
  -1  23   5     1308.64     1371.17     27.68 o 
   0  23   5      682.09      668.11     19.28 o 
   1  23   5      676.93      687.08     19.97 o 
   2  23   5     2714.58     2713.99     41.24 o 
   3  23   5     2961.79     2980.93     44.65 o 
   4  23   5     4443.33     4549.43     58.46 o 
  -8  24   5        7.24       13.89     13.47 o 
  -7  24   5       25.72       54.77     11.06 o 
  -6  24   5       48.52       73.60     11.42 o 
  -5  24   5      369.35      343.44     16.39 o 
  -4  24   5      166.44      184.11     13.91 o 
  -3  24   5      644.41      645.08     20.54 o 
  -2  24   5     2357.87     2321.04     32.92 o 
  -1  24   5     1454.92     1496.18     29.40 o 
   0  24   5      242.47      195.75     13.10 o 
   1  24   5      155.48      162.48     13.89 o 
   2  24   5      497.32      506.79     20.47 o 
   3  24   5      312.19      294.11     18.26 o 
   4  24   5       47.45       66.37     14.03 o 
  -7  25   5     1957.48     2048.74     33.73 o 
  -6  25   5     4233.80     4449.47     64.42 o 
  -5  25   5     3573.68     3623.02     46.09 o 
  -4  25   5     2951.73     2945.47     43.48 o 
  -3  25   5      798.40      785.21     22.43 o 
  -2  25   5      371.98      370.06     16.58 o 
  -1  25   5       68.01       43.36     11.26 o 
   0  25   5      888.88      853.04     22.36 o 
   1  25   5     1434.20     1515.42     34.02 o 
   2  25   5     1505.22     1585.69     35.46 o 
   3  25   5     3002.30     3041.11     64.28 o 
  -7  26   5        2.07        0.00     12.91 o 
  -6  26   5        9.00       11.50     13.17 o 
  -5  26   5        4.71        7.46     11.15 o 
  -4  26   5      183.11      225.76     15.41 o 
  -3  26   5     1173.78     1150.82     26.47 o 
  -2  26   5     1207.98     1199.19     26.70 o 
  -1  26   5      267.80      313.18     17.20 o 
   0  26   5      295.11      261.87     16.42 o 
   1  26   5      424.96      398.41     20.98 o 
   2  26   5      212.83      157.44     15.45 o 
   3  26   5      550.82      594.82     25.53 o 
  -6  27   5     3649.77     3699.61     64.28 o 
  -5  27   5     2741.06     2893.48     47.57 o 
  -4  27   5     2073.78     2098.01     35.17 o 
  -3  27   5     1058.62     1135.22     26.97 o 
  -2  27   5      822.11      792.16     22.90 o 
  -1  27   5       64.80       32.25     13.27 o 
   0  27   5      487.37      424.56     16.85 o 
   1  27   5      942.10      930.74     31.47 o 
   2  27   5     1601.57     1624.84     44.40 o 
  -5  28   5       47.62       73.40     18.09 o 
  -4  28   5      428.71      476.62     22.54 o 
  -3  28   5      936.55      960.23     27.46 o 
  -2  28   5      821.28      818.93     23.88 o 
  -1  28   5      906.41      930.17     28.35 o 
   0  28   5      644.47      677.88     23.74 o 
   1  28   5      238.21      287.00     20.13 o 
  -3  29   5      732.05      830.38     35.08 o 
  -2  29   5      468.29      495.01     24.38 o 
  -1  29   5        7.79       11.26     13.58 o 
 -13   0   6     1621.28     1676.84    104.32 o 
 -12   0   6     5576.95     5443.13     83.52 o 
 -11   0   6    10867.29    10712.60    167.30 o 
 -10   0   6    11273.97    11171.29    132.21 o 
  -9   0   6     9386.88     9284.02     96.68 o 
  -8   0   6     8980.50     8933.12     84.37 o 
  -7   0   6    23345.27    23005.37    187.43 o 
  -6   0   6     3782.49     3587.37     48.29 o 
  -5   0   6     2383.78     2367.53     27.50 o 
  -4   0   6      208.14      241.39     10.14 o 
  -3   0   6      363.08      299.63     10.65 o 
  -2   0   6     4811.12     4811.54     59.37 o 
  -1   0   6    25795.87    26013.58    210.10 o 
   0   0   6    57931.37    57781.58    452.28 o 
   1   0   6    36136.50    37295.43    363.57 o 
   2   0   6    22483.73    23342.15    241.65 o 
   3   0   6    38097.14    38210.34    384.35 o 
   4   0   6     5924.02     6137.74     85.88 o 
   5   0   6      194.66      231.84     23.13 o 
   6   0   6      423.84      422.68     38.88 o 
   7   0   6      104.30       93.95     35.36 o 
   8   0   6     1215.57     1281.51    101.54 o 
 -13   1   6        2.65        0.00     14.25 o 
 -12   1   6       60.83       47.95     16.74 o 
 -11   1   6        0.65       28.17     11.39 o 
 -10   1   6       93.59       86.43     11.31 o 
  -9   1   6        2.17        0.00     12.86 o 
  -8   1   6      220.00      199.82     11.66 o 
  -7   1   6      327.26      308.44     11.20 o 
  -6   1   6     5400.42     5423.14     39.20 o 
  -5   1   6        2.51        7.41      2.95 o 
  -4   1   6      932.64      976.96     14.26 o 
  -3   1   6      624.23      598.49     10.06 o 
  -2   1   6      269.62      268.60      6.60 o 
  -1   1   6     1564.08     1570.51     17.47 o 
   0   1   6      604.82      681.99     14.85 o 
   1   1   6      238.77      248.91      9.17 o 
   2   1   6      227.88      325.73     18.49 o 
   3   1   6       13.09       58.28      8.64 o 
   4   1   6        0.03        5.83      7.46 o 
   5   1   6      101.95       80.85     14.42 o 
   6   1   6        8.22        0.11     13.22 o 
   7   1   6       67.23       57.08     22.93 o 
   8   1   6       15.20        0.00     32.09 o 
 -13   2   6     1556.55     1521.85     41.33 o 
 -12   2   6     5869.89     5901.06     62.01 o 
 -11   2   6     7602.12     7547.74     71.41 o 
 -10   2   6     9952.20     9989.98     82.05 o 
  -9   2   6    14197.07    13968.69     87.98 o 
  -8   2   6     9122.84     9127.43     68.07 o 
  -7   2   6    10417.22    10324.30     68.45 o 
  -6   2   6      276.53      233.41      6.85 o 
  -5   2   6      570.19      544.69      8.42 o 
  -4   2   6       18.46       12.79      3.90 o 
  -3   2   6     2552.04     2359.73     22.19 o 
  -2   2   6     8927.21     8652.13     56.76 o 
  -1   2   6    26971.81    26328.37    165.21 o 
   0   2   6    20993.14    20744.94    141.03 o 
   1   2   6    33424.20    33989.93    221.99 o 
   2   2   6    34735.43    35288.72    234.76 o 
   3   2   6    15011.06    15184.34    119.37 o 
   4   2   6     7494.35     7580.29     76.37 o 
   5   2   6     2064.19     2112.14     38.91 o 
   6   2   6        6.00        3.81     14.58 o 
   7   2   6      111.49      117.22     25.30 o 
   8   2   6     1176.61     1147.46     54.78 o 
 -13   3   6        0.11        0.00     13.48 o 
 -12   3   6        3.57        0.00     16.81 o 
 -11   3   6       85.12       82.62     26.07 o 
 -10   3   6      143.47      148.48     17.40 o 
  -9   3   6       48.77       63.99     12.98 o 
  -8   3   6      742.05      793.86     14.03 o 
  -7   3   6      286.30      275.81      8.88 o 
  -6   3   6    12106.52    12245.71     74.43 o 
  -5   3   6        8.46        1.13      2.78 o 
  -4   3   6      789.50      833.97      9.96 o 
  -3   3   6     1131.41     1181.09     14.61 o 
  -2   3   6      770.38      786.60     10.49 o 
  -1   3   6        4.83        9.16      3.90 o 
   0   3   6      248.13      254.21      8.00 o 
   1   3   6      296.40      353.30     10.36 o 
   2   3   6       24.38       31.98      8.79 o 
   3   3   6      326.99      349.34     13.61 o 
   4   3   6      116.50      126.91     10.56 o 
   5   3   6       37.72        2.05     11.65 o 
   6   3   6        4.40        0.00     14.58 o 
   7   3   6       70.85       43.14     21.77 o 
   8   3   6       38.12       26.24     25.18 o 
 -13   4   6      944.04      979.58     37.10 o 
 -12   4   6     4315.93     4324.63     46.49 o 
 -11   4   6     4678.14     4683.50     47.15 o 
 -10   4   6     8487.49     8436.27     68.60 o 
  -9   4   6    15389.27    15037.80     97.94 o 
  -8   4   6    10826.17    10804.80     70.09 o 
  -7   4   6     9388.65     9523.27     59.39 o 
  -6   4   6       37.20       46.59      6.09 o 
  -5   4   6      595.54      602.85      8.80 o 
  -4   4   6     7835.80     7884.79     56.42 o 
  -3   4   6     2580.91     2616.56     22.00 o 
  -2   4   6    12872.96    12604.78     79.19 o 
  -1   4   6    40406.79    40701.65    249.29 o 
   0   4   6     7970.32     7729.51     60.25 o 
   1   4   6    24811.07    25151.32    180.24 o 
   2   4   6    25346.99    25545.52    174.85 o 
   3   4   6     5385.14     5360.02     47.93 o 
   4   4   6     5746.49     5774.01     52.38 o 
   5   4   6     1548.15     1519.57     36.97 o 
   6   4   6       24.14       14.45     16.28 o 
   7   4   6      241.09      256.89     25.85 o 
   8   4   6     1048.85     1109.38     66.20 o 
 -13   5   6        0.68        0.00     12.16 o 
 -12   5   6       61.59       46.48     11.14 o 
 -11   5   6       13.68       11.92      9.47 o 
 -10   5   6       16.42       32.40     10.81 o 
  -9   5   6      506.25      539.23     13.60 o 
  -8   5   6        1.37        7.22      5.59 o 
  -7   5   6       18.56       30.31      5.55 o 
  -6   5   6      907.71      988.55     15.30 o 
  -5   5   6      222.67      236.33      6.01 o 
  -4   5   6      372.29      338.70      7.01 o 
  -3   5   6      729.38      935.50     13.27 o 
  -2   5   6     1372.74     1567.95     21.18 o 
  -1   5   6     1191.39     1329.61     16.23 o 
   0   5   6        0.88        3.41      3.62 o 
   1   5   6        0.51       11.16      5.33 o 
   2   5   6      140.20      180.47      9.98 o 
   3   5   6        4.72        4.68      5.65 o 
   4   5   6        0.65        0.00      7.89 o 
   5   5   6      457.16      494.20     23.41 o 
   6   5   6     1248.84     1181.90     41.15 o 
   7   5   6       70.24       31.64     17.76 o 
   8   5   6        0.57        4.65     11.94 o 
 -13   6   6      804.49      900.13     35.11 o 
 -12   6   6     2090.16     2118.41     38.28 o 
 -11   6   6     4284.78     4247.29     44.50 o 
 -10   6   6     9564.59     9618.86     75.77 o 
  -9   6   6     7251.56     7319.99     55.21 o 
  -8   6   6     8691.35     8414.79     60.99 o 
  -7   6   6    15980.35    15891.56     89.18 o 
  -6   6   6     1231.36     1136.30     13.31 o 
  -5   6   6     3588.56     3594.34     27.30 o 
  -4   6   6       18.43       22.21      3.07 o 
  -3   6   6    17763.01    17921.73    160.35 o 
  -2   6   6    18781.01    19326.23    117.95 o 
  -1   6   6    26057.88    26294.57    165.75 o 
   0   6   6    29992.85    30214.28    189.43 o 
   1   6   6    25875.98    25383.09    183.76 o 
   2   6   6    14451.42    14341.30    105.53 o 
   3   6   6     4547.80     4762.89     48.75 o 
   4   6   6     3001.72     2999.45     42.75 o 
   5   6   6      805.63      740.04     25.55 o 
   6   6   6        0.48        5.33     14.03 o 
   7   6   6      312.87      299.25     24.71 o 
   8   6   6     1642.29     1707.59     56.85 o 
 -13   7   6      162.02      195.99     17.95 o 
 -12   7   6       16.48        2.18     10.73 o 
 -11   7   6       26.00       57.10     10.15 o 
 -10   7   6       55.40       68.38      9.93 o 
  -9   7   6     1003.82      994.52     21.85 o 
  -8   7   6      342.46      374.92     10.83 o 
  -7   7   6       18.37       36.22      5.32 o 
  -6   7   6        3.47        4.96      3.53 o 
  -5   7   6     1794.51     1872.44     16.77 o 
  -4   7   6       35.28       21.88      3.44 o 
  -3   7   6     2133.50     2073.88     19.67 o 
  -2   7   6      252.04      246.44      7.83 o 
  -1   7   6     1887.16     2009.94     21.43 o 
   0   7   6      451.19      408.93     18.03 o 
   1   7   6       70.23       51.58      6.62 o 
   2   7   6       10.15       12.06      5.72 o 
   3   7   6       16.55       13.98      6.67 o 
   4   7   6      347.98      441.69     19.08 o 
   5   7   6     1611.39     1490.95     43.47 o 
   6   7   6      237.80      223.25     23.40 o 
   7   7   6       12.30        0.00     17.75 o 
   8   7   6       76.24       59.85     26.74 o 
 -13   8   6      599.20      683.95     26.80 o 
 -12   8   6     2337.93     2380.40     38.69 o 
 -11   8   6     7133.38     7074.39     62.75 o 
 -10   8   6     6615.89     6621.43     54.26 o 
  -9   8   6     5457.55     5335.50     43.81 o 
  -8   8   6    15629.62    15342.58    104.42 o 
  -7   8   6    11501.97    11663.72     71.87 o 
  -6   8   6     2944.14     3032.54     23.49 o 
  -5   8   6      718.41      839.19     11.05 o 
  -4   8   6      250.83      208.77      5.63 o 
  -3   8   6     7298.22     7451.77     51.18 o 
  -2   8   6    10376.04    10301.46     98.38 o 
  -1   8   6    13251.21    13120.91     89.27 o 
   0   8   6    49219.36    50365.62    323.59 o 
   1   8   6    16005.91    16173.12    108.65 o 
   2   8   6     9631.09     9437.35     75.21 o 
   3   8   6     7709.54     7596.96     74.18 o 
   4   8   6     7892.67     7920.34     98.57 o 
   5   8   6     2820.72     2812.80     60.42 o 
   6   8   6      468.74      439.24     29.28 o 
   7   8   6      514.22      560.75     35.05 o 
 -12   9   6       33.49       48.76     12.63 o 
 -11   9   6       41.13       72.88     10.65 o 
 -10   9   6       13.24       53.76      9.89 o 
  -9   9   6      107.20      153.46      9.83 o 
  -8   9   6      403.60      455.94     12.33 o 
  -7   9   6     4482.41     4500.60     36.31 o 
  -6   9   6      349.19      327.90      7.84 o 
  -5   9   6      413.27      432.19      8.49 o 
  -4   9   6     1747.68     1702.64     16.71 o 
  -3   9   6      377.34      382.63      8.22 o 
  -2   9   6      861.98      902.63     15.08 o 
  -1   9   6      786.59      865.51     13.55 o 
   0   9   6       28.11       48.50      7.58 o 
   1   9   6      191.07      246.08      8.84 o 
   2   9   6       86.54       85.45      6.44 o 
   3   9   6      399.54      375.83     20.22 o 
   4   9   6      114.30      165.78     17.27 o 
   5   9   6      553.56      562.28     31.05 o 
   6   9   6      171.49      177.41     22.99 o 
   7   9   6        2.70        0.00     17.79 o 
 -12  10   6     3510.14     3653.38     49.58 o 
 -11  10   6     6548.34     6607.90     60.43 o 
 -10  10   6     8719.34     8708.39     67.84 o 
  -9  10   6    11303.75    11062.42     79.21 o 
  -8  10   6    10872.36    10891.56     75.27 o 
  -7  10   6     3791.20     3817.63     32.65 o 
  -6  10   6     3764.76     3621.18     27.05 o 
  -5  10   6      233.39      252.03      7.04 o 
  -4  10   6      254.09      257.82      7.01 o 
  -3  10   6     3133.08     3052.03     26.09 o 
  -2  10   6    16908.29    16678.64    103.84 o 
  -1  10   6    11748.29    11694.08     98.80 o 
   0  10   6    20527.41    20332.94    140.88 o 
   1  10   6    18855.34    18980.04    126.33 o 
   2  10   6    13878.62    13986.15    104.10 o 
   3  10   6     9606.13     9408.40     88.23 o 
   4  10   6     7571.04     7416.87     95.55 o 
   5  10   6     3305.12     3341.77     60.37 o 
   6  10   6       21.98       16.76     16.88 o 
   7  10   6      610.84      648.94     36.39 o 
 -12  11   6        5.65       44.10     12.47 o 
 -11  11   6      118.20      154.29     12.49 o 
 -10  11   6       28.43       87.50      9.78 o 
  -9  11   6      547.65      593.80     15.74 o 
  -8  11   6      897.27      892.21     16.38 o 
  -7  11   6      488.68      509.11     12.02 o 
  -6  11   6      168.48      187.46      7.06 o 
  -5  11   6     1173.85     1132.70     14.13 o 
  -4  11   6      494.67      457.34      9.93 o 
  -3  11   6     2904.02     2846.44     26.54 o 
  -2  11   6     2701.18     2804.17     27.65 o 
  -1  11   6       30.09       29.49      5.37 o 
   0  11   6      434.79      454.03     12.22 o 
   1  11   6       13.94       39.00      7.24 o 
   2  11   6       13.90       46.76     11.56 o 
   3  11   6       91.79       81.87     11.31 o 
   4  11   6       11.16       22.11     16.80 o 
   5  11   6      168.66      182.33     21.50 o 
   6  11   6      544.53      575.62     29.78 o 
   7  11   6       99.67       90.56     23.25 o 
 -12  12   6     3471.67     3687.78     66.50 o 
 -11  12   6     4951.05     4942.71     50.62 o 
 -10  12   6    10235.56    10095.79     75.76 o 
  -9  12   6     8119.45     8134.51     63.50 o 
  -8  12   6     7571.35     7536.76     73.92 o 
  -7  12   6     5000.15     4973.20     50.29 o 
  -6  12   6     1893.33     1766.60     20.24 o 
  -5  12   6      692.28      726.80     11.29 o 
  -4  12   6      667.66      589.42     10.82 o 
  -3  12   6     6151.04     6376.53     74.30 o 
  -2  12   6     8515.88     8790.75     67.31 o 
  -1  12   6    15991.86    16153.57    115.32 o 
   0  12   6    15824.47    15511.95    120.77 o 
   1  12   6    18407.19    18079.28    138.84 o 
   2  12   6    19073.27    18981.26    158.01 o 
   3  12   6     8000.38     8194.46     81.61 o 
   4  12   6     4526.31     4377.05     61.75 o 
   5  12   6     1907.56     1880.48     34.51 o 
   6  12   6      160.71      135.61     20.40 o 
   7  12   6      467.83      471.58     34.11 o 
 -12  13   6        1.48       37.48     13.06 o 
 -11  13   6       46.02       88.39     13.02 o 
 -10  13   6       70.95       93.09     10.42 o 
  -9  13   6      248.32      279.83     14.59 o 
  -8  13   6       88.46      107.59      8.53 o 
  -7  13   6       68.51       70.37      7.12 o 
  -6  13   6       29.19       29.30      5.25 o 
  -5  13   6      478.24      459.15      9.57 o 
  -4  13   6      451.56      440.33     11.28 o 
  -3  13   6     1927.00     2077.75     23.20 o 
  -2  13   6     1313.09     1324.30     21.84 o 
  -1  13   6      920.54      812.22     16.20 o 
   0  13   6      152.03      147.31      9.78 o 
   1  13   6      101.45      122.73      9.93 o 
   2  13   6      756.04      801.35     21.69 o 
   3  13   6     1846.65     1730.27     31.41 o 
   4  13   6      160.90      200.01     13.71 o 
   5  13   6      532.79      528.16     20.97 o 
   6  13   6      596.04      551.59     30.25 o 
   7  13   6      282.34      282.97     26.31 o 
 -12  14   6     2973.17     3104.72     46.66 o 
 -11  14   6     4143.19     4235.58     53.47 o 
 -10  14   6     6695.06     6674.93     61.14 o 
  -9  14   6     7481.31     7483.86     60.71 o 
  -8  14   6     8557.90     8529.22     61.40 o 
  -7  14   6     4196.56     4281.85     36.85 o 
  -6  14   6      720.63      713.79     13.84 o 
  -5  14   6       31.09       46.46      4.84 o 
  -4  14   6      526.16      535.89     12.18 o 
  -3  14   6     4351.30     4309.67     36.40 o 
  -2  14   6     4372.98     4268.50     41.56 o 
  -1  14   6     3848.99     3769.14     38.48 o 
   0  14   6     7373.42     7386.04     62.45 o 
   1  14   6    22520.83    22221.02    181.39 o 
   2  14   6    20793.23    20231.83    169.17 o 
   3  14   6     7446.12     7465.78     84.83 o 
   4  14   6     4443.43     4405.41     56.13 o 
   5  14   6      915.41      924.39     25.18 o 
   6  14   6       23.46        0.00     16.62 o 
   7  14   6      666.45      718.45     40.27 o 
 -11  15   6        8.28       22.62     11.94 o 
 -10  15   6        8.73       22.75      9.79 o 
  -9  15   6       19.44       54.44      9.47 o 
  -8  15   6       86.17      110.98      8.92 o 
  -7  15   6      425.02      428.74     12.12 o 
  -6  15   6      755.83      746.59     14.50 o 
  -5  15   6       95.03       89.61      6.70 o 
  -4  15   6       89.87       94.66      7.48 o 
  -3  15   6     1509.74     1481.85     19.52 o 
  -2  15   6        5.85        0.00      5.44 o 
  -1  15   6        6.90       11.44      6.27 o 
   0  15   6        2.94        8.02      6.36 o 
   1  15   6        4.91       34.16      9.65 o 
   2  15   6       66.65      108.63     16.35 o 
   3  15   6      686.85      666.56     22.07 o 
   4  15   6     1068.54      981.89     29.89 o 
   5  15   6      581.13      542.12     22.74 o 
   6  15   6      206.37      160.27     14.71 o 
 -11  16   6     3796.10     3842.09     51.59 o 
 -10  16   6     4634.69     4685.37     55.92 o 
  -9  16   6     5734.99     5778.85     52.26 o 
  -8  16   6     5747.42     5887.06     47.69 o 
  -7  16   6     2263.58     2322.00     26.97 o 
  -6  16   6      377.32      385.41     11.26 o 
  -5  16   6       22.57       19.48      6.01 o 
  -4  16   6      114.58      118.83      8.29 o 
  -3  16   6      364.10      382.76     11.22 o 
  -2  16   6      904.92      945.69     20.29 o 
  -1  16   6     8042.12     7872.84     62.36 o 
   0  16   6     6822.38     6672.52     59.61 o 
   1  16   6    16507.73    16158.25    190.29 o 
   2  16   6    20408.26    19888.86    169.02 o 
   3  16   6     5103.50     5229.20     63.31 o 
   4  16   6     2881.85     2775.70     44.16 o 
   5  16   6      595.52      616.54     24.64 o 
   6  16   6       18.52       13.23     11.71 o 
 -11  17   6       60.77      113.27     14.83 o 
 -10  17   6       34.30       70.69     11.76 o 
  -9  17   6       23.77       47.49      9.68 o 
  -8  17   6       12.89       32.69      8.62 o 
  -7  17   6      276.29      307.31     11.61 o 
  -6  17   6     1097.44     1109.86     18.65 o 
  -5  17   6     1530.50     1463.07     23.56 o 
  -4  17   6     1771.30     1693.10     24.84 o 
  -3  17   6      922.94      895.80     18.93 o 
  -2  17   6      227.57      225.30     10.77 o 
  -1  17   6      352.52      348.43     12.18 o 
   0  17   6      200.19      188.47     11.22 o 
   1  17   6        8.95       29.56     10.34 o 
   2  17   6      502.58      483.13     20.06 o 
   3  17   6      322.02      354.31     18.15 o 
   4  17   6      433.03      410.38     19.72 o 
   5  17   6      144.30      130.05     15.19 o 
   6  17   6       17.88       22.89     12.42 o 
 -11  18   6     2516.17     2674.49     43.31 o 
 -10  18   6     3355.84     3610.45     49.08 o 
  -9  18   6     5283.59     5329.43     49.95 o 
  -8  18   6     5474.18     5350.23     50.86 o 
  -7  18   6     1569.13     1563.47     23.86 o 
  -6  18   6      976.55      966.18     17.98 o 
  -5  18   6       16.41       15.62      6.41 o 
  -4  18   6      120.87      104.77     11.41 o 
  -3  18   6     6595.01     6434.89     54.99 o 
  -2  18   6     5422.03     5487.62     49.60 o 
  -1  18   6     1482.50     1581.99     23.98 o 
   0  18   6     5135.51     4973.17     53.42 o 
   1  18   6    11836.00    11367.19     98.53 o 
   2  18   6    12439.49    12117.30    136.84 o 
   3  18   6     3916.63     3953.27     54.56 o 
   4  18   6     1598.54     1485.62     34.88 o 
   5  18   6      534.71      501.40     22.77 o 
 -10  19   6       53.12      118.84     14.55 o 
  -9  19   6      119.30      157.09     13.29 o 
  -8  19   6       48.03       39.45      9.62 o 
  -7  19   6      179.05      157.29     10.65 o 
  -6  19   6     1910.14     1839.82     22.95 o 
  -5  19   6     3779.06     3748.24     41.26 o 
  -4  19   6     4614.65     4541.49     55.34 o 
  -3  19   6      144.97      169.14     10.32 o 
  -2  19   6     1277.25     1304.93     22.62 o 
  -1  19   6      801.09      752.80     23.97 o 
   0  19   6        2.85       23.94      9.20 o 
   1  19   6       11.80       29.98     10.09 o 
   2  19   6      154.33      140.46     14.70 o 
   3  19   6       68.35       90.05     13.57 o 
   4  19   6      361.71      471.45     21.81 o 
   5  19   6      264.40      247.66     18.89 o 
 -10  20   6     3921.04     4063.07     53.88 o 
  -9  20   6     4115.40     3998.50     47.07 o 
  -8  20   6     3533.52     3691.56     43.27 o 
  -7  20   6     2203.79     2276.67     29.74 o 
  -6  20   6      698.91      689.05     17.83 o 
  -5  20   6      210.42      194.49     12.14 o 
  -4  20   6       36.15       56.56     10.05 o 
  -3  20   6     7189.86     7068.21     59.62 o 
  -2  20   6     4933.40     4739.84     46.37 o 
  -1  20   6     3593.57     3538.69     41.32 o 
   0  20   6     9125.17     9222.92     78.53 o 
   1  20   6     6055.29     6208.74     65.11 o 
   2  20   6     4063.89     3923.32     64.14 o 
   3  20   6     3215.20     3269.80     50.61 o 
   4  20   6     1769.20     1802.04     38.09 o 
   5  20   6      715.28      713.37     27.36 o 
  -9  21   6       66.81       86.56     13.76 o 
  -8  21   6       10.56       27.34     10.53 o 
  -7  21   6      145.05      146.48     12.97 o 
  -6  21   6      752.25      724.54     18.70 o 
  -5  21   6     1659.08     1586.78     36.33 o 
  -4  21   6     3013.26     3014.26     39.07 o 
  -3  21   6      315.55      314.73     13.45 o 
  -2  21   6     1351.82     1346.60     25.49 o 
  -1  21   6      240.02      293.20     12.46 o 
   0  21   6      368.01      433.01     16.68 o 
   1  21   6        0.88        6.54      9.80 o 
   2  21   6      902.11      873.80     23.98 o 
   3  21   6       56.43       84.00     14.58 o 
   4  21   6      615.33      610.92     25.30 o 
  -9  22   6     3787.26     3834.21     60.53 o 
  -8  22   6     2321.27     2393.60     37.39 o 
  -7  22   6     1875.01     1938.38     26.40 o 
  -6  22   6     1299.25     1280.42     23.93 o 
  -5  22   6      971.05      879.77     21.55 o 
  -4  22   6       17.82       10.96      9.72 o 
  -3  22   6     1202.84     1147.41     24.12 o 
  -2  22   6     5268.14     5320.78     54.48 o 
  -1  22   6    10760.42    10623.80    107.32 o 
   0  22   6     5334.09     5318.34     54.73 o 
   1  22   6     4659.72     4871.23     57.13 o 
   2  22   6     3571.39     3578.43     52.93 o 
   3  22   6     2868.32     2849.14     48.64 o 
   4  22   6     1717.91     1633.40     38.00 o 
  -9  23   6      124.54      147.43     16.18 o 
  -8  23   6       12.06       22.99     11.79 o 
  -7  23   6        6.80        5.86      9.15 o 
  -6  23   6      439.66      453.28     18.12 o 
  -5  23   6      629.77      639.63     19.25 o 
  -4  23   6     1326.91     1274.47     26.43 o 
  -3  23   6     1206.10     1231.15     25.43 o 
  -2  23   6     1880.25     1806.23     30.22 o 
  -1  23   6      409.11      461.47     17.09 o 
   0  23   6      146.26      146.01     13.85 o 
   1  23   6       86.51       80.84     12.65 o 
   2  23   6      128.19      121.66     17.46 o 
   3  23   6      391.91      399.71     22.35 o 
  -8  24   6     2791.73     2949.00     41.33 o 
  -7  24   6     2797.84     2845.47     43.60 o 
  -6  24   6     1421.54     1381.98     28.62 o 
  -5  24   6      343.41      332.98     16.54 o 
  -4  24   6       57.38       48.02     11.14 o 
  -3  24   6      948.41      883.82     22.82 o 
  -2  24   6     3932.13     3893.12     48.94 o 
  -1  24   6     5260.50     5366.88     57.82 o 
   0  24   6     4479.05     4438.57     58.73 o 
   1  24   6     4009.04     3934.49     47.70 o 
   2  24   6     3741.26     3651.32     50.64 o 
   3  24   6     2660.86     2521.70     42.51 o 
  -7  25   6       15.27       35.17     15.28 o 
  -6  25   6      546.24      527.21     21.20 o 
  -5  25   6     1167.46     1177.47     26.89 o 
  -4  25   6     1398.66     1367.83     28.36 o 
  -3  25   6     1699.37     1638.37     30.28 o 
  -2  25   6      898.23      970.46     27.21 o 
  -1  25   6      130.06      157.13     12.78 o 
   0  25   6        2.60       38.10     12.99 o 
   1  25   6      349.26      355.39     18.21 o 
   2  25   6      216.35      197.13     16.77 o 
  -7  26   6     2021.42     1904.33     42.19 o 
  -6  26   6      608.14      593.89     30.75 o 
  -5  26   6       99.91      102.63     13.63 o 
  -4  26   6      114.45      105.30     13.36 o 
  -3  26   6      480.97      553.54     19.89 o 
  -2  26   6     1891.98     1876.49     37.03 o 
  -1  26   6     3482.04     3376.27     41.50 o 
   0  26   6     4204.99     4308.43     59.80 o 
   1  26   6     3550.46     3649.88     55.22 o 
   2  26   6     2382.38     2395.99     40.73 o 
  -6  27   6      252.15      258.84     20.95 o 
  -5  27   6      601.28      579.25     22.52 o 
  -4  27   6     1486.35     1501.32     33.95 o 
  -3  27   6      798.51      815.99     28.40 o 
  -2  27   6      752.57      759.31     25.91 o 
  -1  27   6      516.67      559.89     25.37 o 
   0  27   6        1.40       39.29     13.89 o 
   1  27   6       79.08       77.50     15.92 o 
  -4  28   6      367.05      387.52     20.05 o 
  -3  28   6      109.18      116.80     17.55 o 
  -2  28   6      947.00      951.90     29.21 o 
  -1  28   6     2228.78     2321.15     42.81 o 
 -13   1   7     3662.18     3673.97     66.97 o 
 -12   1   7     2712.28     2733.90     43.52 o 
 -11   1   7     4453.47     4317.30     54.96 o 
 -10   1   7     2942.50     3067.54     31.48 o 
  -9   1   7     1233.15     1269.54     18.84 o 
  -8   1   7       21.37       25.47      5.16 o 
  -7   1   7     1617.76     1633.78     17.87 o 
  -6   1   7     8366.11     8167.27     52.40 o 
  -5   1   7    17350.03    17568.61    101.06 o 
  -4   1   7    14010.69    13779.22     96.70 o 
  -3   1   7    39656.87    39431.09    239.57 o 
  -2   1   7    33567.19    34065.75    201.52 o 
  -1   1   7    18664.00    19071.54    113.03 o 
   0   1   7     4425.15     4327.59     40.18 o 
   1   1   7      949.29      903.01     14.80 o 
   2   1   7      962.73      943.83     18.00 o 
   3   1   7      767.55      753.02     19.21 o 
   4   1   7     2861.24     2848.30     39.05 o 
   5   1   7     1427.11     1568.30     35.72 o 
   6   1   7     1990.78     2119.70     56.01 o 
   7   1   7     3418.31     3674.94     77.94 o 
 -13   2   7       12.16       34.92     15.92 o 
 -12   2   7      151.08      162.71     29.00 o 
 -11   2   7      117.20      111.59     13.73 o 
 -10   2   7      826.09      790.12     16.76 o 
  -9   2   7      101.76      109.59      7.90 o 
  -8   2   7      119.63      154.54      7.19 o 
  -7   2   7      809.17      804.98     12.81 o 
  -6   2   7     6055.02     6123.28     41.47 o 
  -5   2   7     1308.79     1402.55     15.72 o 
  -4   2   7       17.55       25.81      5.30 o 
  -3   2   7      201.61      215.44      7.71 o 
  -2   2   7      266.60      299.90     10.64 o 
  -1   2   7      178.60      227.04      7.05 o 
   0   2   7      225.58      262.35      8.21 o 
   1   2   7      425.92      413.10     10.56 o 
   2   2   7      208.13      242.53      9.43 o 
   3   2   7       21.47       21.38      7.38 o 
   4   2   7      456.68      401.70     17.70 o 
   5   2   7       16.51        0.00     12.22 o 
   6   2   7       15.21       12.65     15.19 o 
   7   2   7      195.64      220.90     27.51 o 
 -13   3   7     4206.08     4258.61     67.33 o 
 -12   3   7     4606.91     4566.12     59.04 o 
 -11   3   7     2248.66     2183.12     37.51 o 
 -10   3   7     2122.00     2115.45     25.70 o 
  -9   3   7     3002.91     2891.82     29.44 o 
  -8   3   7       17.95       25.01      5.15 o 
  -7   3   7      788.21      851.61     13.08 o 
  -6   3   7       96.60      107.29      5.46 o 
  -5   3   7    12494.09    12857.73     70.38 o 
  -4   3   7    34256.72    34525.06    211.53 o 
  -3   3   7    32116.42    31714.61    206.29 o 
  -2   3   7    32844.79    32586.48    219.57 o 
  -1   3   7    27963.87    27564.21    174.69 o 
   0   3   7    11845.60    12542.30     79.17 o 
   1   3   7    10059.48    10273.53     80.32 o 
   2   3   7       22.32       33.41      5.89 o 
   3   3   7      925.12      887.11     20.07 o 
   4   3   7     1690.95     1567.60     32.08 o 
   5   3   7     4956.51     5002.02     67.95 o 
   6   3   7     3343.60     3557.69     58.11 o 
   7   3   7     4543.62     4698.31     91.15 o 
 -13   4   7       43.39       72.45     16.23 o 
 -12   4   7      263.36      303.17     17.55 o 
 -11   4   7       34.54       28.61     10.32 o 
 -10   4   7      281.31      257.78     11.39 o 
  -9   4   7        8.89       19.22      6.82 o 
  -8   4   7     1001.42     1020.68     15.49 o 
  -7   4   7     2947.41     2964.83     26.02 o 
  -6   4   7     2892.80     2920.82     22.77 o 
  -5   4   7       54.54       53.79      4.39 o 
  -4   4   7     1063.18     1134.05     14.75 o 
  -3   4   7     1048.64     1216.39     13.90 o 
  -2   4   7     1876.51     2029.56     21.76 o 
  -1   4   7        2.78        8.32      4.69 o 
   0   4   7     2776.95     3070.47     35.10 o 
   1   4   7       57.40       67.43      6.31 o 
   2   4   7      115.40      135.94      9.60 o 
   3   4   7      813.23      740.71     20.98 o 
   4   4   7      531.57      520.87     19.42 o 
   5   4   7      304.18      339.86     20.77 o 
   6   4   7        4.03       11.56     15.98 o 
   7   4   7        0.18       20.38     24.24 o 
 -13   5   7     4303.86     4366.05     68.51 o 
 -12   5   7     5156.95     5122.45     57.05 o 
 -11   5   7     3416.74     3389.45     42.77 o 
 -10   5   7     2917.13     2919.54     30.88 o 
  -9   5   7     1710.27     1749.34     21.72 o 
  -8   5   7       31.58       40.65      5.43 o 
  -7   5   7     2266.14     2299.97     20.97 o 
  -6   5   7     4400.84     4255.45     36.27 o 
  -5   5   7    13837.70    13755.47     76.36 o 
  -4   5   7    34650.79    34551.66    185.54 o 
  -3   5   7    30044.70    30164.42    188.37 o 
  -2   5   7    34032.71    34570.80    204.90 o 
  -1   5   7    20314.39    19841.68    137.02 o 
   0   5   7    14335.30    14576.93    105.50 o 
   1   5   7     4903.28     5001.50     44.80 o 
   2   5   7      580.96      650.53     13.80 o 
   3   5   7     2096.65     1980.64     24.02 o 
   4   5   7     3291.13     3128.68     48.91 o 
   5   5   7     6496.87     6561.76     91.17 o 
   6   5   7     3822.62     3929.21     63.54 o 
   7   5   7     6686.52     6549.26    100.97 o 
 -13   6   7        8.02       87.94     16.35 o 
 -12   6   7        4.98       22.22     10.69 o 
 -11   6   7       12.76       27.06     10.21 o 
 -10   6   7       52.44       55.21      8.15 o 
  -9   6   7      437.33      447.48     12.60 o 
  -8   6   7     2158.63     2201.33     21.79 o 
  -7   6   7      752.27      785.43     12.73 o 
  -6   6   7      106.70      105.65      5.56 o 
  -5   6   7      357.74      371.00      7.90 o 
  -4   6   7     2730.78     2989.92     23.82 o 
  -3   6   7      894.65      951.93     15.04 o 
  -2   6   7      359.83      359.13      9.18 o 
  -1   6   7      197.89      204.58      7.75 o 
   0   6   7      257.75      295.15     10.18 o 
   1   6   7      133.45      153.29      9.27 o 
   2   6   7      165.00      149.29     10.69 o 
   3   6   7      691.45      775.16     18.40 o 
   4   6   7       48.71       38.43     11.43 o 
   5   6   7     1179.33     1125.36     33.37 o 
   6   6   7       37.54       58.99     16.08 o 
   7   6   7       46.43      145.71     20.58 o 
 -13   7   7     3526.25     3722.34     62.49 o 
 -12   7   7     3040.37     3145.88     50.80 o 
 -11   7   7     5137.56     5128.63     55.82 o 
 -10   7   7     2158.18     2224.26     26.71 o 
  -9   7   7     1085.19     1098.97     21.36 o 
  -8   7   7      583.45      595.99     15.42 o 
  -7   7   7     2052.53     2220.67     21.39 o 
  -6   7   7    10614.09    10385.21     63.36 o 
  -5   7   7    11708.87    11652.09     66.67 o 
  -4   7   7    29812.38    30880.39    167.52 o 
  -3   7   7    38129.38    37939.98    247.67 o 
  -2   7   7    25582.89    25542.71    188.96 o 
  -1   7   7    23970.45    24107.42    154.98 o 
   0   7   7    17063.45    17297.26    115.54 o 
   1   7   7     3132.19     2880.33     34.21 o 
   2   7   7     1676.19     1686.09     24.56 o 
   3   7   7     3866.54     3778.16     44.34 o 
   4   7   7     1497.71     1443.52     37.68 o 
   5   7   7     8012.98     7622.12    101.86 o 
   6   7   7     5196.56     5257.76     98.01 o 
   7   7   7     6452.92     6406.67     98.38 o 
 -13   8   7       38.57       66.53     15.43 o 
 -12   8   7        0.46       27.19     12.89 o 
 -11   8   7        0.54       12.26      9.89 o 
 -10   8   7       45.79       43.54      8.39 o 
  -9   8   7       69.77       64.10      7.50 o 
  -8   8   7      675.40      666.18     13.68 o 
  -7   8   7       47.04       47.75      5.03 o 
  -6   8   7      964.89      964.76     15.00 o 
  -5   8   7      167.80      164.60      6.14 o 
  -4   8   7      161.08      169.89      5.77 o 
  -3   8   7     2397.36     2713.59     25.53 o 
  -2   8   7       34.11       70.15      6.36 o 
  -1   8   7      165.05      162.15      7.53 o 
   0   8   7        8.88       21.55      5.07 o 
   1   8   7     1166.89     1110.36     17.09 o 
   2   8   7       31.10       21.19      6.77 o 
   3   8   7      782.75      865.99     29.03 o 
   4   8   7      145.25      138.41     17.20 o 
   5   8   7      457.83      438.41     25.82 o 
   6   8   7       12.42       52.90     17.96 o 
   7   8   7        9.83       96.75     28.24 o 
 -13   9   7     3433.35     3504.18     66.76 o 
 -12   9   7     3062.70     3039.34     61.02 o 
 -11   9   7     3463.09     3449.01     66.41 o 
 -10   9   7     2282.31     2135.55     28.51 o 
  -9   9   7     2652.95     2655.48     27.91 o 
  -8   9   7        6.26       11.12      5.74 o 
  -7   9   7      666.25      665.24     11.74 o 
  -6   9   7     3933.47     3979.51     29.44 o 
  -5   9   7    16427.44    16293.95     93.78 o 
  -4   9   7    13903.71    14103.30     81.50 o 
  -3   9   7    25189.76    24829.46    167.35 o 
  -2   9   7    25035.33    25209.70    182.55 o 
  -1   9   7    17067.68    17888.70    119.37 o 
   0   9   7    16710.53    16826.09    143.29 o 
   1   9   7     5811.04     5648.82     47.29 o 
   2   9   7     1195.94     1143.48     22.63 o 
   3   9   7       12.65        3.66     10.43 o 
   4   9   7      905.84      849.87     28.39 o 
   5   9   7     4640.44     4430.27     73.04 o 
   6   9   7     7381.78     7546.88    113.73 o 
   7   9   7     4953.56     5060.05     86.61 o 
 -12  10   7        7.55       37.11     13.69 o 
 -11  10   7       26.97       26.82     10.22 o 
 -10  10   7       41.92       40.96      8.83 o 
  -9  10   7      193.28      183.18      9.53 o 
  -8  10   7      287.37      253.41      9.64 o 
  -7  10   7      138.78      129.07      7.19 o 
  -6  10   7       37.35       55.25      5.02 o 
  -5  10   7     1586.21     1533.69     17.26 o 
  -4  10   7      541.45      515.06      9.88 o 
  -3  10   7       90.22      104.05      6.37 o 
  -2  10   7        0.09       18.86      5.46 o 
  -1  10   7      136.11      163.05      8.39 o 
   0  10   7       86.90      111.60      7.43 o 
   1  10   7      467.31      527.99     13.77 o 
   2  10   7      863.08      872.83     17.76 o 
   3  10   7     1433.97     1310.00     31.80 o 
   4  10   7      604.55      551.19     24.25 o 
   5  10   7      277.90      307.32     23.56 o 
   6  10   7        3.64       60.88     18.74 o 
 -12  11   7     3210.75     3284.12     53.26 o 
 -11  11   7     2748.53     2707.59     38.98 o 
 -10  11   7     2714.28     2762.33     33.63 o 
  -9  11   7     1569.02     1556.03     22.46 o 
  -8  11   7       34.75       28.69      8.30 o 
  -7  11   7     1223.17     1213.70     17.35 o 
  -6  11   7     1361.31     1403.45     16.11 o 
  -5  11   7     6781.83     6640.16     43.50 o 
  -4  11   7    14765.02    14630.92     99.04 o 
  -3  11   7    11820.42    11804.89     88.45 o 
  -2  11   7    18796.15    19195.31    125.74 o 
  -1  11   7    13750.68    13868.63    109.56 o 
   0  11   7     7855.39     7847.76     73.97 o 
   1  11   7     2593.04     2516.04     30.43 o 
   2  11   7       38.85       35.88      7.71 o 
   3  11   7      813.81      766.89     26.37 o 
   4  11   7      350.79      365.85     21.34 o 
   5  11   7     1007.48     1085.00     33.39 o 
   6  11   7     5153.24     5148.39     85.13 o 
 -12  12   7        0.39       43.24     13.76 o 
 -11  12   7       80.91       98.55     12.05 o 
 -10  12   7      293.77      303.31     13.42 o 
  -9  12   7      733.12      758.20     16.82 o 
  -8  12   7      360.55      392.01     12.02 o 
  -7  12   7       83.03       81.08      6.94 o 
  -6  12   7      211.30      188.85      7.15 o 
  -5  12   7     1062.66     1079.65     14.67 o 
  -4  12   7     1070.33     1133.51     18.09 o 
  -3  12   7       10.36       23.08      6.05 o 
  -2  12   7       67.67       86.63      6.88 o 
  -1  12   7     1314.01     1349.74     24.40 o 
   0  12   7      605.88      614.10     16.49 o 
   1  12   7       61.65       64.31      8.49 o 
   2  12   7      535.42      508.37     17.16 o 
   3  12   7      339.82      284.79     13.44 o 
   4  12   7      365.76      366.86     21.56 o 
   5  12   7      159.68      168.86     19.12 o 
   6  12   7      239.93      282.19     23.44 o 
 -12  13   7     3897.61     3963.29     60.05 o 
 -11  13   7     2182.27     2251.61     38.95 o 
 -10  13   7     1305.52     1307.15     24.66 o 
  -9  13   7     1456.79     1351.66     24.55 o 
  -8  13   7      144.67      126.71      8.96 o 
  -7  13   7     2227.86     2150.11     24.02 o 
  -6  13   7     4867.52     4747.42     36.34 o 
  -5  13   7     8795.40     8703.21     59.45 o 
  -4  13   7    15538.54    15576.31    104.47 o 
  -3  13   7     9831.37     9822.39     77.59 o 
  -2  13   7     6576.99     6461.63     54.83 o 
  -1  13   7     6417.86     6347.03     84.82 o 
   0  13   7     6025.24     6207.90     60.14 o 
   1  13   7      766.24      774.53     18.96 o 
   2  13   7       37.82       42.69      9.55 o 
   3  13   7        1.83        0.00      8.00 o 
   4  13   7      167.87      182.28     18.30 o 
   5  13   7     1351.89     1413.97     38.92 o 
   6  13   7     3181.23     3126.67     59.74 o 
 -12  14   7       10.51       77.01     16.22 o 
 -11  14   7      191.03      215.43     17.75 o 
 -10  14   7      890.44      880.21     21.31 o 
  -9  14   7      785.21      743.95     19.01 o 
  -8  14   7     1571.85     1554.05     23.00 o 
  -7  14   7      562.80      591.00     14.11 o 
  -6  14   7        8.43        2.69      5.63 o 
  -5  14   7      744.19      775.16     21.71 o 
  -4  14   7      905.35      961.54     18.40 o 
  -3  14   7      144.97      155.83      9.72 o 
  -2  14   7        0.45        2.76      5.40 o 
  -1  14   7     1099.82     1118.85     20.01 o 
   0  14   7      220.71      218.14     12.13 o 
   1  14   7      575.09      501.35     17.99 o 
   2  14   7      878.54      829.68     22.56 o 
   3  14   7      127.54      118.82     12.34 o 
   4  14   7      244.83      233.42     14.36 o 
   5  14   7      276.86      215.16     21.42 o 
   6  14   7      329.34      333.51     25.98 o 
 -11  15   7     1998.19     1991.20     40.68 o 
 -10  15   7     1006.36      983.72     23.62 o 
  -9  15   7      443.19      391.46     13.34 o 
  -8  15   7       52.98       47.59      8.07 o 
  -7  15   7     1064.57     1052.40     18.16 o 
  -6  15   7     3167.79     2979.98     41.52 o 
  -5  15   7    12981.05    13027.25     87.22 o 
  -4  15   7    20660.05    20942.76    143.66 o 
  -3  15   7    11966.33    11722.04     96.43 o 
  -2  15   7     8455.65     8257.48     69.34 o 
  -1  15   7     5042.21     4917.72     47.87 o 
   0  15   7     9624.53     9549.41     84.96 o 
   1  15   7     1844.50     1817.27     40.78 o 
   2  15   7       36.85       40.88     10.57 o 
   3  15   7        0.57        0.00      9.32 o 
   4  15   7      398.09      398.43     27.95 o 
   5  15   7     1280.91     1274.70     38.36 o 
   6  15   7     2768.15     2966.72     65.54 o 
 -11  16   7      222.96      228.35     28.36 o 
 -10  16   7      909.63      903.73     23.15 o 
  -9  16   7      402.89      366.34     13.69 o 
  -8  16   7      617.66      587.66     15.75 o 
  -7  16   7      562.15      596.26     17.65 o 
  -6  16   7      540.69      525.02     18.71 o 
  -5  16   7       78.37      121.07     10.83 o 
  -4  16   7      487.07      582.35     18.25 o 
  -3  16   7      681.48      641.95     16.07 o 
  -2  16   7      439.99      433.46     14.35 o 
  -1  16   7       90.61       66.67      8.80 o 
   0  16   7      122.07      100.17     11.16 o 
   1  16   7     1408.56     1356.63     45.71 o 
   2  16   7      972.62     1005.92     26.08 o 
   3  16   7     1776.08     1671.73     35.60 o 
   4  16   7      561.75      498.11     20.94 o 
   5  16   7       16.95       26.51     11.15 o 
 -11  17   7     2028.37     2025.00     64.85 o 
 -10  17   7     1661.14     1729.83     33.13 o 
  -9  17   7      757.77      745.44     19.91 o 
  -8  17   7        0.10        0.00      7.03 o 
  -7  17   7      846.65      917.16     18.48 o 
  -6  17   7      810.52      845.68     19.54 o 
  -5  17   7    11234.59    10960.83    101.18 o 
  -4  17   7    16074.03    15927.43    109.85 o 
  -3  17   7    12734.74    12456.50     91.40 o 
  -2  17   7    17353.95    17179.20    128.53 o 
  -1  17   7     4774.37     4735.74     44.90 o 
   0  17   7     8720.04     8327.27     84.83 o 
   1  17   7     3178.21     3081.22     45.39 o 
   2  17   7      119.42      166.46     14.43 o 
   3  17   7       30.53       41.26     11.62 o 
   4  17   7      614.25      640.15     23.76 o 
   5  17   7     1162.38     1198.32     30.59 o 
 -11  18   7      116.38       97.20     17.58 o 
 -10  18   7      760.43      778.06     32.32 o 
  -9  18   7      368.08      435.58     16.35 o 
  -8  18   7      284.92      338.56     14.16 o 
  -7  18   7      835.99      798.00     20.42 o 
  -6  18   7      793.48      754.19     18.97 o 
  -5  18   7       95.66      128.24     10.34 o 
  -4  18   7      291.89      308.10     12.27 o 
  -3  18   7      116.41      155.05     10.85 o 
  -2  18   7       64.93       66.81     10.74 o 
  -1  18   7      382.55      403.89     13.81 o 
   0  18   7      141.71      124.74     12.49 o 
   1  18   7      173.44      192.04     20.46 o 
   2  18   7     1288.73     1326.91     30.16 o 
   3  18   7     1376.56     1240.28     30.04 o 
   4  18   7      478.61      491.73     22.12 o 
   5  18   7       16.45        6.05     12.73 o 
 -10  19   7     2058.94     2067.22     39.64 o 
  -9  19   7      794.84      703.41     20.94 o 
  -8  19   7       87.69       91.27     10.18 o 
  -7  19   7      418.17      426.17     13.48 o 
  -6  19   7     1333.77     1339.93     24.68 o 
  -5  19   7     6129.73     6119.38     57.24 o 
  -4  19   7    12175.85    12317.80     90.40 o 
  -3  19   7    12233.07    12066.69     90.92 o 
  -2  19   7     4271.96     4268.55     46.59 o 
  -1  19   7     4665.90     4602.19     45.54 o 
   0  19   7    10602.16    10094.30     91.07 o 
   1  19   7     1629.72     1555.50     32.84 o 
   2  19   7      909.32      876.14     26.13 o 
   3  19   7       14.96        0.00     11.18 o 
   4  19   7      910.34      899.59     28.52 o 
 -10  20   7      288.17      299.62     20.47 o 
  -9  20   7      579.50      541.95     20.70 o 
  -8  20   7      651.23      640.46     17.83 o 
  -7  20   7      901.38      895.46     18.70 o 
  -6  20   7      293.09      287.78     14.54 o 
  -5  20   7       94.27       87.54     12.51 o 
  -4  20   7      217.62      228.26     13.38 o 
  -3  20   7        0.33       14.55      8.90 o 
  -2  20   7        4.10        0.82      9.10 o 
  -1  20   7       54.54       55.79     10.96 o 
   0  20   7       11.20       26.13     10.36 o 
   1  20   7      601.69      590.34     27.10 o 
   2  20   7      456.58      473.06     23.26 o 
   3  20   7      829.86      787.00     26.57 o 
   4  20   7      656.32      580.48     25.15 o 
  -9  21   7      151.94      137.60     15.57 o 
  -8  21   7       51.86       29.61      9.55 o 
  -7  21   7      336.52      305.65     16.85 o 
  -6  21   7     1321.41     1373.54     25.83 o 
  -5  21   7     3020.05     3126.85     49.17 o 
  -4  21   7     5191.63     5281.86     55.37 o 
  -3  21   7     3845.45     3939.07     42.67 o 
  -2  21   7     8710.69     8455.06     76.05 o 
  -1  21   7     8121.63     7963.08     77.53 o 
   0  21   7     3204.73     3227.94     40.25 o 
   1  21   7      956.89      976.86     28.08 o 
   2  21   7      334.43      327.22     21.00 o 
   3  21   7       19.45        5.37     12.56 o 
   4  21   7      490.59      508.96     24.20 o 
  -9  22   7      146.16      118.14     16.99 o 
  -8  22   7      302.07      303.94     15.83 o 
  -7  22   7      312.71      303.57     16.20 o 
  -6  22   7      682.38      676.63     22.18 o 
  -5  22   7      906.85      958.60     22.70 o 
  -4  22   7      420.97      472.95     17.31 o 
  -3  22   7      192.92      156.05     13.17 o 
  -2  22   7      298.24      275.81     12.84 o 
  -1  22   7       29.44       33.71     10.89 o 
   0  22   7      435.29      434.61     19.20 o 
   1  22   7      565.91      551.90     20.58 o 
   2  22   7     1683.45     1680.31     36.96 o 
   3  22   7      905.14      876.64     29.31 o 
  -8  23   7       98.46       98.45     12.71 o 
  -7  23   7      420.70      430.24     18.31 o 
  -6  23   7     1516.41     1546.84     29.93 o 
  -5  23   7     2221.18     2335.34     34.18 o 
  -4  23   7     3133.14     3124.05     63.25 o 
  -3  23   7     4247.95     4223.12     54.71 o 
  -2  23   7     5115.51     5253.61     56.43 o 
  -1  23   7     4061.59     4040.82     51.22 o 
   0  23   7     1758.13     1747.78     30.46 o 
   1  23   7     1286.17     1270.97     29.17 o 
   2  23   7      218.97      199.19     18.21 o 
   3  23   7        6.06        0.75     13.31 o 
  -8  24   7      210.31      222.67     23.56 o 
  -7  24   7      384.62      352.78     18.78 o 
  -6  24   7     1280.04     1253.58     27.92 o 
  -5  24   7      643.69      674.03     20.28 o 
  -4  24   7      357.69      373.10     16.85 o 
  -3  24   7      494.95      474.18     20.79 o 
  -2  24   7      204.99      227.43     13.80 o 
  -1  24   7      177.50      227.60     17.31 o 
   0  24   7     1559.52     1504.51     38.89 o 
   1  24   7     1051.47      968.40     24.73 o 
   2  24   7     1148.14     1105.86     30.24 o 
  -7  25   7      402.11      429.79     20.93 o 
  -6  25   7     1045.62     1013.59     25.94 o 
  -5  25   7     1048.20     1097.96     25.23 o 
  -4  25   7     2002.10     2078.50     38.71 o 
  -3  25   7     5235.12     5243.68     64.46 o 
  -2  25   7     3821.76     3801.99     44.06 o 
  -1  25   7     3293.95     3392.39     51.43 o 
   0  25   7     1746.90     1831.22     38.01 o 
   1  25   7     1054.72     1100.72     28.32 o 
  -6  26   7      363.21      357.98     19.71 o 
  -5  26   7      355.26      386.64     17.61 o 
  -4  26   7      249.39      285.85     19.07 o 
  -3  26   7      328.49      373.95     21.22 o 
  -2  26   7        6.34       15.50     13.27 o 
  -1  26   7      397.11      442.97     22.15 o 
   0  26   7      993.37     1024.58     30.69 o 
  -5  27   7     1454.88     1472.02     31.19 o 
  -4  27   7     1697.52     1837.86     38.13 o 
  -3  27   7     3268.21     3324.88     54.51 o 
  -2  27   7     3237.74     3275.63     50.83 o 
  -1  27   7     2843.12     2857.28     48.70 o 
 -13   0   8      574.90      530.67     40.79 o 
 -12   0   8      448.57      429.09     30.49 o 
 -11   0   8      530.63      581.08     24.02 o 
 -10   0   8     2512.59     2444.01     41.58 o 
  -9   0   8     5080.90     5121.00     63.33 o 
  -8   0   8     6026.05     6092.18     69.24 o 
  -7   0   8     8589.24     8530.34     96.47 o 
  -6   0   8    21910.53    22609.31    225.55 o 
  -5   0   8    15754.97    15624.26    176.46 o 
  -4   0   8    16449.99    16194.73    151.36 o 
  -3   0   8    21606.04    21780.42    196.31 o 
  -2   0   8     4954.85     5149.16     58.95 o 
  -1   0   8      594.69      554.20     15.16 o 
   0   0   8     1065.55     1223.30     26.26 o 
   1   0   8     5853.02     5778.26     63.71 o 
   2   0   8    11046.83    10992.18    107.18 o 
   3   0   8    27955.14    28356.78    267.28 o 
   4   0   8    17885.15    17898.56    238.57 o 
   5   0   8     6690.85     7039.47    198.36 o 
   6   0   8     3541.42     3822.50    111.07 o 
 -13   1   8        1.77        0.00     12.22 o 
 -12   1   8       12.35        6.79     10.02 o 
 -11   1   8       54.47       48.47      9.58 o 
 -10   1   8      158.77      147.10     10.40 o 
  -9   1   8        0.85        0.00      6.68 o 
  -8   1   8       89.33       92.77      7.93 o 
  -7   1   8      305.45      279.45      9.44 o 
  -6   1   8       85.20       85.92     10.91 o 
  -5   1   8      389.23      405.67     10.68 o 
  -4   1   8       31.85       38.41      5.66 o 
  -3   1   8       91.07      108.44      6.52 o 
  -2   1   8     1199.71     1171.84     15.14 o 
  -1   1   8      254.96      208.78      7.32 o 
   0   1   8       79.87       84.66      5.98 o 
   1   1   8       38.56       47.61      6.15 o 
   2   1   8      274.06      310.64     11.62 o 
   3   1   8      227.40      309.09     14.97 o 
   4   1   8      509.68      544.81     20.08 o 
   5   1   8        0.92       44.54     15.77 o 
   6   1   8       55.10       35.96     28.67 o 
 -13   2   8      483.52      480.62     32.65 o 
 -12   2   8      302.67      273.12     16.46 o 
 -11   2   8      709.42      701.22     18.12 o 
 -10   2   8     1228.69     1231.64     22.02 o 
  -9   2   8     5108.79     5042.74     46.35 o 
  -8   2   8    10254.44    10250.97     76.94 o 
  -7   2   8    11029.63    11022.86     76.00 o 
  -6   2   8    22222.49    22140.45    131.38 o 
  -5   2   8    24350.23    24858.85    155.35 o 
  -4   2   8    21344.93    21391.33    137.46 o 
  -3   2   8     8909.40     8699.29     66.53 o 
  -2   2   8     7948.15     8017.10     56.53 o 
  -1   2   8      623.59      671.88     11.60 o 
   0   2   8     1923.57     1870.76     20.71 o 
   1   2   8     4121.79     4182.21     37.48 o 
   2   2   8    13555.57    13628.26    104.95 o 
   3   2   8    16224.66    16623.35    126.30 o 
   4   2   8    10548.93    10726.16     96.88 o 
   5   2   8     7247.74     7460.39     90.77 o 
   6   2   8     3648.48     3641.53     76.63 o 
 -13   3   8       15.34        5.77     12.98 o 
 -12   3   8       81.21       80.80     12.12 o 
 -11   3   8        5.78        0.00      8.41 o 
 -10   3   8      345.94      327.75     13.03 o 
  -9   3   8     1093.77     1017.65     24.63 o 
  -8   3   8     1033.31     1018.79     18.24 o 
  -7   3   8      802.46      786.45     14.78 o 
  -6   3   8      162.92      191.35      7.49 o 
  -5   3   8     1140.51     1176.52     16.89 o 
  -4   3   8      583.97      577.99     13.38 o 
  -3   3   8      324.14      365.33     11.55 o 
  -2   3   8     1558.68     1616.39     18.89 o 
  -1   3   8     2066.39     2135.90     21.39 o 
   0   3   8        0.47        1.75      4.30 o 
   1   3   8      232.38      218.73     10.32 o 
   2   3   8      370.18      392.13     14.23 o 
   3   3   8       58.01       58.57     12.07 o 
   4   3   8      377.73      395.98     18.28 o 
   5   3   8       26.18       51.54     15.55 o 
   6   3   8      116.99       69.34     42.91 o 
 -13   4   8      640.87      628.42     29.45 o 
 -12   4   8      119.49      105.87     13.94 o 
 -11   4   8      452.89      474.51     19.35 o 
 -10   4   8      934.86      929.23     19.68 o 
  -9   4   8    11060.96    10726.33     77.88 o 
  -8   4   8    11948.78    11826.15     86.44 o 
  -7   4   8    11580.11    11562.66     79.04 o 
  -6   4   8    19638.98    19528.37    117.41 o 
  -5   4   8    11212.79    11581.59     79.05 o 
  -4   4   8    16196.87    16151.11    113.11 o 
  -3   4   8    12489.19    12739.44     92.27 o 
  -2   4   8     7396.79     7554.99     54.21 o 
  -1   4   8      217.45      236.81      8.17 o 
   0   4   8     1174.20     1271.79     24.99 o 
   1   4   8      753.31      734.16     16.49 o 
   2   4   8     5179.66     5306.15     49.28 o 
   3   4   8    12045.19    11884.15    134.50 o 
   4   4   8     8392.31     8638.30     90.31 o 
   5   4   8     6230.55     6730.93    101.30 o 
   6   4   8     4504.18     4648.03     96.60 o 
 -13   5   8      123.73      102.10     17.47 o 
 -12   5   8       63.83       42.51     11.12 o 
 -11   5   8       61.29       54.56      9.34 o 
 -10   5   8      430.79      419.98     14.95 o 
  -9   5   8     3877.65     3709.83     38.65 o 
  -8   5   8     1920.90     1815.39     23.25 o 
  -7   5   8      385.74      366.86     11.88 o 
  -6   5   8      106.74       88.68      6.35 o 
  -5   5   8        1.04        0.00      4.57 o 
  -4   5   8      210.24      275.85      9.61 o 
  -3   5   8     4814.87     5417.94     46.51 o 
  -2   5   8       70.22       73.81      5.97 o 
  -1   5   8     1059.02     1227.54     18.84 o 
   0   5   8        2.83        4.25      5.08 o 
   1   5   8      706.84      624.83     15.41 o 
   2   5   8      915.19      884.87     23.49 o 
   3   5   8      201.66      233.68     13.95 o 
   4   5   8        6.18       45.67     13.95 o 
   5   5   8       13.12       44.86     16.05 o 
   6   5   8        8.82       13.01     19.44 o 
 -13   6   8      534.51      554.00     27.71 o 
 -12   6   8      133.53      144.45     13.55 o 
 -11   6   8        8.56        9.87     12.98 o 
 -10   6   8     1913.74     1870.04     27.04 o 
  -9   6   8    11343.31    11138.81     84.85 o 
  -8   6   8     5240.78     5131.01     48.54 o 
  -7   6   8     9464.81     9538.57     65.12 o 
  -6   6   8    12210.25    12231.84     78.14 o 
  -5   6   8     7567.84     7402.85     52.68 o 
  -4   6   8    15704.76    16091.42    111.73 o 
  -3   6   8    11042.77    11594.68     81.30 o 
  -2   6   8     5834.58     5847.75     45.00 o 
  -1   6   8     3663.81     3642.09     36.48 o 
   0   6   8      506.78      549.47     13.92 o 
   1   6   8     2412.42     2440.65     38.39 o 
   2   6   8     3011.35     3027.05     38.75 o 
   3   6   8    15327.02    15584.19    128.25 o 
   4   6   8    10538.05    10740.56    116.70 o 
   5   6   8     5907.91     6209.99     82.70 o 
   6   6   8     5364.58     5595.44     89.00 o 
 -13   7   8       47.98       46.29     15.13 o 
 -12   7   8       10.94        3.10     12.56 o 
 -11   7   8       92.30       81.72     10.80 o 
 -10   7   8       15.12       13.56      9.06 o 
  -9   7   8       47.03       77.93      9.28 o 
  -8   7   8      152.92      157.06      8.75 o 
  -7   7   8        1.83        7.15      4.93 o 
  -6   7   8      821.51      851.41     18.24 o 
  -5   7   8       17.93       23.81      5.48 o 
  -4   7   8      549.36      561.92     11.01 o 
  -3   7   8     8398.43     8886.08     69.57 o 
  -2   7   8      477.61      510.65     11.75 o 
  -1   7   8        2.34        8.38      4.52 o 
   0   7   8      366.53      369.43     11.95 o 
   1   7   8       20.41       31.57      6.01 o 
   2   7   8      658.90      690.88     18.96 o 
   3   7   8        4.91       47.55     12.84 o 
   4   7   8        4.87       70.55     15.16 o 
   5   7   8       79.16      126.53     18.16 o 
   6   7   8        1.46       58.50     19.85 o 
 -13   8   8      877.94      889.18     42.16 o 
 -12   8   8      327.68      311.53     20.74 o 
 -11   8   8        1.20        0.00     10.21 o 
 -10   8   8      766.93      761.98     18.59 o 
  -9   8   8     6487.18     6509.85     66.36 o 
  -8   8   8     8962.26     8978.13     67.43 o 
  -7   8   8     7625.99     7569.67     52.37 o 
  -6   8   8    16355.78    16365.75    102.72 o 
  -5   8   8    11343.15    11427.03     74.37 o 
  -4   8   8     9350.66     9302.42     70.84 o 
  -3   8   8    14027.10    14014.77    102.55 o 
  -2   8   8     3809.02     3776.14     35.05 o 
  -1   8   8     1077.53     1202.30     18.86 o 
   0   8   8     1172.76     1204.81     17.85 o 
   1   8   8     6958.27     7024.82     70.44 o 
   2   8   8     6017.73     6141.79     62.44 o 
   3   8   8     9615.47     9572.97    105.35 o 
   4   8   8     8887.59     8944.79    103.55 o 
   5   8   8     9246.37     9371.61    110.46 o 
   6   8   8     5183.97     5368.09     79.76 o 
 -13   9   8        8.06        0.00     13.57 o 
 -12   9   8       39.06       26.36     13.31 o 
 -11   9   8       57.13       46.27     12.80 o 
 -10   9   8      165.38      170.94     11.12 o 
  -9   9   8      103.87      114.63      9.91 o 
  -8   9   8      138.54      195.33     10.04 o 
  -7   9   8       28.05       36.95      5.89 o 
  -6   9   8       73.66       89.99      7.49 o 
  -5   9   8      105.91      152.47      8.14 o 
  -4   9   8     3401.10     3413.21     39.07 o 
  -3   9   8     2878.19     3007.47     29.96 o 
  -2   9   8     1328.73     1289.19     19.53 o 
  -1   9   8        6.47        0.00      4.54 o 
   0   9   8        5.90        7.94      4.93 o 
   1   9   8       20.61       31.36      7.71 o 
   2   9   8      146.67      151.46     13.05 o 
   3   9   8      197.68      223.42     18.02 o 
   4   9   8      651.32      669.85     27.30 o 
   5   9   8       75.89      151.27     19.77 o 
   6   9   8      117.07      178.20     21.54 o 
 -12  10   8      190.70      201.59     18.42 o 
 -11  10   8      105.62      115.39     11.99 o 
 -10  10   8     1299.89     1247.95     22.86 o 
  -9  10   8     5356.31     5286.51     51.77 o 
  -8  10   8    11427.01    11501.81     82.57 o 
  -7  10   8     9364.67     9460.34     62.91 o 
  -6  10   8    12579.52    12742.30    108.81 o 
  -5  10   8    20967.91    21066.82    128.73 o 
  -4  10   8     8460.70     8384.51     66.78 o 
  -3  10   8     6910.11     6928.97     57.64 o 
  -2  10   8     2296.62     2284.94     29.63 o 
  -1  10   8       77.06       94.71      7.33 o 
   0  10   8      959.04      941.30     17.85 o 
   1  10   8     5400.21     5561.27     51.71 o 
   2  10   8     6098.95     6142.33     75.61 o 
   3  10   8     6528.83     6218.21     79.10 o 
   4  10   8     4965.30     5011.01     71.86 o 
   5  10   8     8364.88     8733.86    106.91 o 
   6  10   8     6020.33     6081.27     87.50 o 
 -12  11   8      131.06      109.09     16.36 o 
 -11  11   8       10.54        0.17      9.39 o 
 -10  11   8      601.00      599.80     20.58 o 
  -9  11   8       37.70       37.58      9.12 o 
  -8  11   8       15.99       47.71      8.04 o 
  -7  11   8       18.79       40.00      6.66 o 
  -6  11   8      236.82      255.63     12.18 o 
  -5  11   8       17.63       56.20      6.93 o 
  -4  11   8      179.04      199.07      9.90 o 
  -3  11   8      102.63       84.48      7.45 o 
  -2  11   8      701.62      688.80     16.83 o 
  -1  11   8     1505.79     1515.15     24.40 o 
   0  11   8       12.59        2.95      6.01 o 
   1  11   8        3.98        9.97      7.07 o 
   2  11   8       28.36       33.11     12.25 o 
   3  11   8      192.89      197.88     18.21 o 
   4  11   8      190.21      227.04     20.32 o 
   5  11   8      129.21      212.47     22.04 o 
   6  11   8        7.43       77.69     19.36 o 
 -12  12   8        7.29        2.62     13.19 o 
 -11  12   8      112.81       95.74     12.81 o 
 -10  12   8     1221.45     1214.15     23.00 o 
  -9  12   8     2774.46     2820.24     33.83 o 
  -8  12   8     8168.54     8326.87     73.05 o 
  -7  12   8    14061.99    13972.28     95.80 o 
  -6  12   8    10197.41    10414.95     75.43 o 
  -5  12   8    17045.59    16984.64    126.68 o 
  -4  12   8    14326.86    14189.60    104.72 o 
  -3  12   8     5670.97     5664.30     51.27 o 
  -2  12   8     1481.67     1589.15     25.30 o 
  -1  12   8        1.39        9.88      6.65 o 
   0  12   8      126.32      144.85     10.56 o 
   1  12   8     2471.09     2369.62     33.02 o 
   2  12   8     5725.55     5585.53     72.69 o 
   3  12   8     5291.84     5368.13     73.24 o 
   4  12   8     6844.07     7096.67     91.41 o 
   5  12   8     5281.17     5326.27     78.99 o 
 -12  13   8      129.65      121.80     17.22 o 
 -11  13   8       21.46       17.88     11.12 o 
 -10  13   8      155.92      190.37     12.12 o 
  -9  13   8      479.68      465.32     16.65 o 
  -8  13   8      169.17      177.22     10.49 o 
  -7  13   8        1.24       27.06      8.57 o 
  -6  13   8      434.81      424.59     14.37 o 
  -5  13   8      324.68      334.85     14.07 o 
  -4  13   8       34.69       79.33      9.80 o 
  -3  13   8       28.29       20.86      9.74 o 
  -2  13   8     1963.85     1952.06     31.55 o 
  -1  13   8     1418.50     1429.15     24.84 o 
   0  13   8      326.80      300.11     13.37 o 
   1  13   8      985.99      880.72     22.49 o 
   2  13   8      603.61      558.01     18.94 o 
   3  13   8       84.93      114.60     16.45 o 
   4  13   8        3.56       41.94     16.19 o 
   5  13   8       63.88      113.66     21.33 o 
 -12  14   8       17.47        0.00     13.49 o 
 -11  14   8       24.25        0.00     10.48 o 
 -10  14   8      298.16      306.50     14.04 o 
  -9  14   8     1785.56     1723.72     26.66 o 
  -8  14   8     3934.46     3889.40     40.44 o 
  -7  14   8    10215.39    10329.70     92.29 o 
  -6  14   8    15389.89    15459.73    138.67 o 
  -5  14   8    14089.49    14041.71     97.09 o 
  -4  14   8    13280.82    13113.49     98.06 o 
  -3  14   8     1848.33     1845.80     28.56 o 
  -2  14   8      683.87      663.96     15.22 o 
  -1  14   8     1597.71     1483.68     27.80 o 
   0  14   8      847.98      760.81     19.75 o 
   1  14   8     3329.55     3143.77     44.12 o 
   2  14   8     5311.92     5340.56     83.32 o 
   3  14   8     5364.40     5269.39     73.99 o 
   4  14   8     5510.63     5596.24     79.67 o 
   5  14   8     4665.96     4588.46     74.19 o 
 -11  15   8      296.69      320.33     19.66 o 
 -10  15   8      270.55      263.63     14.69 o 
  -9  15   8     1194.32     1101.02     22.46 o 
  -8  15   8     1262.44     1232.29     25.86 o 
  -7  15   8       93.61      121.14     12.04 o 
  -6  15   8        5.64       37.56     11.68 o 
  -5  15   8      187.73      217.38     10.55 o 
  -4  15   8      162.53      170.90     10.68 o 
  -3  15   8      565.30      611.83     16.64 o 
  -2  15   8      288.60      278.26     11.44 o 
  -1  15   8      115.19      105.17     11.56 o 
   0  15   8     2308.26     2370.82     34.92 o 
   1  15   8      285.58      283.78     15.90 o 
   2  15   8      370.68      363.91     17.22 o 
   3  15   8      272.83      243.27     14.99 o 
   4  15   8        6.09       29.79     15.92 o 
   5  15   8       32.13       63.97     18.88 o 
 -11  16   8       42.45       42.88     13.44 o 
 -10  16   8      237.11      244.82     14.73 o 
  -9  16   8     1090.63     1081.04     23.31 o 
  -8  16   8     2471.92     2414.08     34.77 o 
  -7  16   8     3514.16     3568.31     45.09 o 
  -6  16   8    14887.02    15471.54    146.97 o 
  -5  16   8    15802.87    15738.39    126.41 o 
  -4  16   8     4195.44     4257.11     43.93 o 
  -3  16   8     4949.89     4804.77     53.42 o 
  -2  16   8     4081.96     3983.60     45.57 o 
  -1  16   8       46.15       39.62      9.38 o 
   0  16   8     3033.17     2892.32     43.10 o 
   1  16   8     2765.40     2578.34     40.63 o 
   2  16   8     3664.29     3670.70     51.10 o 
   3  16   8     4049.17     4162.99     55.86 o 
   4  16   8     3691.92     3801.19     65.24 o 
 -11  17   8      548.19      518.94     22.82 o 
 -10  17   8      526.74      490.97     20.03 o 
  -9  17   8      829.02      786.79     21.04 o 
  -8  17   8      604.38      603.51     19.25 o 
  -7  17   8      465.47      453.26     18.51 o 
  -6  17   8      123.59      149.44     12.45 o 
  -5  17   8      969.44     1042.21     20.26 o 
  -4  17   8      177.31      173.75     14.42 o 
  -3  17   8     1750.34     1756.85     29.52 o 
  -2  17   8      686.92      644.41     17.99 o 
  -1  17   8       80.53       49.46     10.57 o 
   0  17   8      371.67      396.59     18.12 o 
   1  17   8      108.63      135.34     13.63 o 
   2  17   8      781.12      745.82     24.25 o 
   3  17   8      189.27      189.41     17.57 o 
   4  17   8       12.18       30.94     17.63 o 
 -11  18   8       55.75       57.00     14.53 o 
 -10  18   8      525.37      561.47     39.51 o 
  -9  18   8     1121.72     1169.13     24.72 o 
  -8  18   8     3603.40     3601.65     44.66 o 
  -7  18   8     4308.32     4364.06     52.21 o 
  -6  18   8    11753.22    11706.37     97.09 o 
  -5  18   8     8260.74     8311.64     74.16 o 
  -4  18   8     4408.30     4409.10     49.02 o 
  -3  18   8     3573.02     3539.94     41.60 o 
  -2  18   8      478.34      496.96     16.66 o 
  -1  18   8      681.26      626.86     17.01 o 
   0  18   8      855.08      823.65     24.87 o 
   1  18   8      844.45      871.61     25.53 o 
   2  18   8     1319.65     1304.44     30.88 o 
   3  18   8     4535.43     4512.45     74.19 o 
   4  18   8     4409.07     4571.25     66.82 o 
 -10  19   8      271.20      263.42     19.90 o 
  -9  19   8      170.10      192.67     13.64 o 
  -8  19   8      281.79      294.89     19.23 o 
  -7  19   8      617.25      590.46     20.68 o 
  -6  19   8      313.49      326.65     16.31 o 
  -5  19   8      361.27      375.96     15.95 o 
  -4  19   8      295.96      343.54     14.76 o 
  -3  19   8     1492.12     1432.72     26.30 o 
  -2  19   8      556.79      578.32     23.43 o 
  -1  19   8      110.21      132.88     12.13 o 
   0  19   8      112.74      111.89     16.37 o 
   1  19   8     1035.34      950.88     27.22 o 
   2  19   8     1160.85     1092.01     29.67 o 
   3  19   8      243.53      266.68     18.78 o 
 -10  20   8     1038.53     1119.57     39.57 o 
  -9  20   8     1334.19     1363.59     30.40 o 
  -8  20   8     3433.90     3435.94     50.24 o 
  -7  20   8     6929.36     6723.58     72.72 o 
  -6  20   8     6779.46     6759.29     79.29 o 
  -5  20   8     3577.36     3768.87     44.24 o 
  -4  20   8     4364.21     4475.39     51.57 o 
  -3  20   8     3365.12     3327.76     41.76 o 
  -2  20   8      760.87      726.18     24.39 o 
  -1  20   8      243.15      234.67     13.95 o 
   0  20   8      441.58      358.31     19.11 o 
   1  20   8      715.33      760.89     25.50 o 
   2  20   8     1397.62     1417.88     33.65 o 
   3  20   8     2962.77     2904.10     48.98 o 
  -9  21   8      297.19      323.45     20.40 o 
  -8  21   8      156.86      177.85     16.21 o 
  -7  21   8      223.91      241.32     17.46 o 
  -6  21   8       84.01       77.09     12.49 o 
  -5  21   8       72.78       93.58     14.03 o 
  -4  21   8      531.35      538.96     19.08 o 
  -3  21   8     1403.42     1444.84     27.86 o 
  -2  21   8      839.90      864.53     22.83 o 
  -1  21   8      920.02      856.56     23.71 o 
   0  21   8      572.98      597.72     23.37 o 
   1  21   8      788.99      737.10     26.00 o 
   2  21   8      525.84      474.17     22.81 o 
   3  21   8      255.01      224.45     19.07 o 
  -9  22   8     2279.27     2371.78     69.25 o 
  -8  22   8     2192.06     2192.74     51.19 o 
  -7  22   8     3277.82     3281.17     49.25 o 
  -6  22   8     3567.52     3590.79     48.05 o 
  -5  22   8     3184.28     3291.64     51.17 o 
  -4  22   8     2567.03     2516.68     41.16 o 
  -3  22   8     3643.05     3552.12     44.61 o 
  -2  22   8     1760.03     1728.60     32.27 o 
  -1  22   8       63.41       50.74     11.69 o 
   0  22   8      250.22      189.15     13.97 o 
   1  22   8     1039.80     1037.26     30.54 o 
   2  22   8     1980.89     1943.08     40.88 o 
  -8  23   8       67.14       85.64     16.72 o 
  -7  23   8       58.86       53.32     13.96 o 
  -6  23   8        5.02       21.80     11.98 o 
  -5  23   8      355.84      363.96     22.46 o 
  -4  23   8      502.20      506.85     21.32 o 
  -3  23   8      147.99      166.26     14.84 o 
  -2  23   8      647.90      646.77     21.80 o 
  -1  23   8     2630.55     2500.09     39.90 o 
   0  23   8      660.18      621.83     20.46 o 
   1  23   8      220.71      226.44     19.20 o 
  -7  24   8     2880.60     2967.14     51.91 o 
  -6  24   8     3000.90     3042.11     45.05 o 
  -5  24   8     2676.75     2666.64     51.04 o 
  -4  24   8     2235.49     2151.26     39.36 o 
  -3  24   8     1106.25     1107.67     30.14 o 
  -2  24   8      861.76      840.90     26.66 o 
  -1  24   8        1.36        0.00     11.98 o 
   0  24   8      173.30      205.14     15.27 o 
   1  24   8      458.86      435.35     26.02 o 
  -7  25   8        9.48        9.78     14.83 o 
  -6  25   8        0.22       16.93     12.69 o 
  -5  25   8      109.16      145.47     18.89 o 
  -4  25   8       39.70       43.64     14.55 o 
  -3  25   8       76.12       90.21     15.35 o 
  -2  25   8      252.73      291.04     19.34 o 
  -1  25   8      865.65      879.56     28.28 o 
   0  25   8     1433.83     1428.98     34.81 o 
  -5  26   8     3067.23     3099.66     56.76 o 
  -4  26   8     2545.97     2782.83     49.55 o 
  -3  26   8     1143.03     1167.85     33.36 o 
  -2  26   8      245.40      205.36     18.37 o 
  -1  26   8        7.92        0.00     13.33 o 
 -13   1   9      722.46      731.77     30.89 o 
 -12   1   9     1640.17     1673.45     28.58 o 
 -11   1   9     6637.52     6519.57     61.71 o 
 -10   1   9    12064.17    11718.20     85.45 o 
  -9   1   9    17912.87    17663.61    117.75 o 
  -8   1   9    24054.04    23807.96    150.59 o 
  -7   1   9    14130.81    14120.46    111.06 o 
  -6   1   9     6502.71     6507.60     56.93 o 
  -5   1   9      136.29      161.05      7.91 o 
  -4   1   9       36.89       32.42      6.29 o 
  -3   1   9     2324.62     2226.42     28.51 o 
  -2   1   9     5547.85     5526.06     49.25 o 
  -1   1   9     6884.37     7305.39     57.92 o 
   0   1   9    15774.40    15953.77    110.35 o 
   1   1   9    12230.99    12149.31     90.46 o 
   2   1   9    16148.25    16509.04    131.44 o 
   3   1   9    12323.12    12399.18    107.86 o 
   4   1   9     3316.04     3383.48     49.86 o 
   5   1   9      983.84     1045.53     41.70 o 
   6   1   9      417.19      390.31     39.10 o 
 -13   2   9       11.47        3.17     13.43 o 
 -12   2   9       99.68       76.19     12.28 o 
 -11   2   9       44.10       39.94     11.69 o 
 -10   2   9      327.28      336.57     20.16 o 
  -9   2   9      730.99      711.89     29.31 o 
  -8   2   9      308.92      324.09     19.38 o 
  -7   2   9     1518.40     1434.70     18.86 o 
  -6   2   9       58.13       60.80      7.29 o 
  -5   2   9        0.31        6.79      4.68 o 
  -4   2   9      907.06      883.17     17.65 o 
  -3   2   9        3.13       12.85      5.29 o 
  -2   2   9     1188.65     1218.12     19.50 o 
  -1   2   9      201.30      267.10      9.99 o 
   0   2   9     1034.14     1097.69     28.22 o 
   1   2   9       34.39       45.28     14.82 o 
   2   2   9     2009.73     2039.40     35.04 o 
   3   2   9      158.31      173.11     16.52 o 
   4   2   9      205.04      213.07     18.39 o 
   5   2   9       38.61        0.00     15.86 o 
   6   2   9       27.03        0.00     26.29 o 
 -13   3   9      415.45      410.21     37.28 o 
 -12   3   9     2487.86     2391.61     35.45 o 
 -11   3   9     5910.75     5931.22     55.60 o 
 -10   3   9     7172.61     7123.98     61.45 o 
  -9   3   9     8626.47     8650.70     65.92 o 
  -8   3   9    12886.17    12743.63     87.65 o 
  -7   3   9    10805.03    10811.27     71.51 o 
  -6   3   9     4054.74     4118.43     41.04 o 
  -5   3   9      167.43      210.21      8.70 o 
  -4   3   9      866.18      867.85     17.67 o 
  -3   3   9     1729.49     1792.96     27.30 o 
  -2   3   9     5273.57     5277.05     47.79 o 
  -1   3   9    14651.21    14748.09    115.39 o 
   0   3   9     6222.75     6249.87     56.37 o 
   1   3   9    13988.20    14194.49    103.46 o 
   2   3   9    22504.87    22955.19    186.26 o 
   3   3   9     9498.90     9610.00     84.34 o 
   4   3   9     6675.40     6561.76     77.08 o 
   5   3   9     1105.21     1017.19     41.60 o 
   6   3   9      390.82      342.28     38.79 o 
 -13   4   9        0.23        0.00     12.55 o 
 -12   4   9       96.38       82.07     11.90 o 
 -11   4   9       39.99       43.18     10.43 o 
 -10   4   9      164.98      168.73     18.38 o 
  -9   4   9     1045.54      896.45     23.66 o 
  -8   4   9        6.16        0.00     10.75 o 
  -7   4   9      405.42      427.71     13.14 o 
  -6   4   9      525.62      515.07     14.39 o 
  -5   4   9      803.04      782.13     15.77 o 
  -4   4   9     2482.84     2553.60     31.27 o 
  -3   4   9      124.35      149.70      8.96 o 
  -2   4   9       46.66       41.22      6.85 o 
  -1   4   9       45.26       87.26      8.57 o 
   0   4   9     3604.38     3651.28     37.17 o 
   1   4   9      103.84      112.19     13.32 o 
   2   4   9     1793.87     1789.48     31.07 o 
   3   4   9      312.48      310.71     16.99 o 
   4   4   9      432.05      417.89     21.91 o 
   5   4   9       39.09       16.50     15.51 o 
 -13   5   9      634.76      620.54     29.26 o 
 -12   5   9     2139.47     2240.20     45.88 o 
 -11   5   9     5703.13     5550.61     53.39 o 
 -10   5   9    12340.13    12152.51     92.83 o 
  -9   5   9     3585.62     3794.50     39.01 o 
  -8   5   9     4941.21     5006.68     42.84 o 
  -7   5   9     9305.83     9389.54     68.39 o 
  -6   5   9     1048.36     1019.16     20.00 o 
  -5   5   9      161.28      200.12     12.23 o 
  -4   5   9        1.43       29.99      7.11 o 
  -3   5   9     1045.08      991.10     20.60 o 
  -2   5   9     6191.90     6128.40     57.82 o 
  -1   5   9    15225.21    15508.36    121.08 o 
   0   5   9     6834.34     7013.96     61.57 o 
   1   5   9    12931.67    12898.03    102.04 o 
   2   5   9    18577.75    18643.31    139.44 o 
   3   5   9     7091.06     7265.77     73.69 o 
   4   5   9     5555.26     5695.11     77.38 o 
   5   5   9     1435.49     1347.99     38.23 o 
 -13   6   9        3.81        0.00     12.76 o 
 -12   6   9       29.53       33.76     10.76 o 
 -11   6   9       31.34       47.35     10.61 o 
 -10   6   9       15.05       87.46     10.41 o 
  -9   6   9      505.31      451.37     14.26 o 
  -8   6   9        1.23        2.06      5.77 o 
  -7   6   9       12.67       14.18      6.02 o 
  -6   6   9       75.78       81.38      9.17 o 
  -5   6   9      630.73      636.67     14.57 o 
  -4   6   9     3808.45     3911.86     43.79 o 
  -3   6   9        2.81        6.78      6.32 o 
  -2   6   9       68.07       80.13      8.43 o 
  -1   6   9      366.10      399.96     15.08 o 
   0   6   9     1087.57     1131.21     20.91 o 
   1   6   9      829.03      855.91     25.70 o 
   2   6   9     1420.87     1565.18     27.77 o 
   3   6   9      118.94       97.23     15.71 o 
   4   6   9        6.89       40.99     15.07 o 
   5   6   9        0.74        3.65     14.92 o 
 -13   7   9      946.48      974.57     33.16 o 
 -12   7   9     1500.12     1568.45     29.65 o 
 -11   7   9     5643.00     5479.40     53.05 o 
 -10   7   9    13760.30    13456.52    113.07 o 
  -9   7   9     7771.44     7765.49     64.38 o 
  -8   7   9     6742.41     6791.05     67.10 o 
  -7   7   9     6006.73     5972.75     48.88 o 
  -6   7   9     2383.47     2443.94     27.16 o 
  -5   7   9      573.41      609.07     16.93 o 
  -4   7   9      163.50      146.28      9.58 o 
  -3   7   9     2611.44     2579.96     30.48 o 
  -2   7   9     5620.37     5562.66     54.61 o 
  -1   7   9     7531.52     7545.58     68.36 o 
   0   7   9     8552.94     8562.51     72.20 o 
   1   7   9    14958.59    14916.10    114.33 o 
   2   7   9     9186.22     9239.66     92.58 o 
   3   7   9     3173.25     3562.31     56.57 o 
   4   7   9     4663.37     4752.55     70.21 o 
   5   7   9     1366.57     1310.97     38.74 o 
 -13   8   9        9.25       12.33     13.67 o 
 -12   8   9       42.69       46.17     13.05 o 
 -11   8   9       16.90       48.35     11.43 o 
 -10   8   9        0.98       79.44     12.11 o 
  -9   8   9      130.10      180.85     11.83 o 
  -8   8   9      236.07      222.39     11.64 o 
  -7   8   9       14.75       15.16      6.18 o 
  -6   8   9       18.85       28.14      6.53 o 
  -5   8   9     1686.94     1625.60     25.55 o 
  -4   8   9     3441.78     3473.38     40.41 o 
  -3   8   9      536.49      577.09     17.01 o 
  -2   8   9      573.97      581.08     20.47 o 
  -1   8   9      146.35      153.76     10.44 o 
   0   8   9      172.92      201.86     13.05 o 
   1   8   9      990.43     1000.82     40.00 o 
   2   8   9       73.90       96.22     13.19 o 
   3   8   9       74.56      101.78     15.85 o 
   4   8   9      171.04      171.68     19.41 o 
   5   8   9        6.14        3.71     15.91 o 
 -13   9   9      785.68      730.16     30.10 o 
 -12   9   9     2154.62     2184.34     40.25 o 
 -11   9   9     5116.65     5089.85     50.84 o 
 -10   9   9     9058.23     8931.37     74.55 o 
  -9   9   9    12137.95    12125.22     96.93 o 
  -8   9   9     8508.51     8657.55     62.66 o 
  -7   9   9     4162.51     4125.23     40.30 o 
  -6   9   9     5033.55     4954.98     45.82 o 
  -5   9   9      866.27      913.86     18.32 o 
  -4   9   9       11.44       10.26      6.55 o 
  -3   9   9     2355.26     2400.68     34.08 o 
  -2   9   9     5242.35     5233.03     60.93 o 
  -1   9   9     4618.13     4516.96     43.98 o 
   0   9   9    10213.74     9873.26     91.59 o 
   1   9   9    13437.69    13542.56    132.37 o 
   2   9   9     9042.46     8855.91    109.37 o 
   3   9   9     3947.36     3959.90     61.10 o 
   4   9   9     3541.78     3572.49     60.69 o 
   5   9   9     1912.67     1912.43     46.15 o 
 -12  10   9       14.65       48.79     13.40 o 
 -11  10   9        4.93       24.09      9.75 o 
 -10  10   9       30.92       47.56      9.97 o 
  -9  10   9        6.07       47.15      9.13 o 
  -8  10   9       61.65       68.62      9.22 o 
  -7  10   9       18.54       16.76      6.65 o 
  -6  10   9      519.02      504.10     15.10 o 
  -5  10   9      323.94      338.23     12.38 o 
  -4  10   9     1623.41     1578.19     26.31 o 
  -3  10   9      123.13      134.44     10.68 o 
  -2  10   9      426.11      430.25     15.12 o 
  -1  10   9       42.46       46.26      8.34 o 
   0  10   9       39.34       80.46     12.17 o 
   1  10   9       85.56      137.36     14.77 o 
   2  10   9      173.58      164.76     16.60 o 
   3  10   9       26.61       19.89     13.39 o 
   4  10   9      218.55      226.91     21.11 o 
   5  10   9        6.91       11.11     16.80 o 
 -12  11   9     1468.11     1565.38     34.73 o 
 -11  11   9     3122.33     3167.43     38.36 o 
 -10  11   9     5482.80     5345.65     55.77 o 
  -9  11   9     8044.42     8085.41     67.70 o 
  -8  11   9    10736.79    10963.12     90.49 o 
  -7  11   9     6546.74     6695.45     57.51 o 
  -6  11   9     4494.42     4566.74     47.08 o 
  -5  11   9     1593.10     1461.63     30.13 o 
  -4  11   9       16.27       20.65      8.26 o 
  -3  11   9      131.86      136.88     11.25 o 
  -2  11   9     4366.83     4200.92     53.63 o 
  -1  11   9    10798.97    10663.72     97.10 o 
   0  11   9    15923.32    15925.74    119.99 o 
   1  11   9    15380.53    15213.80    137.35 o 
   2  11   9     9326.17     9297.70    120.73 o 
   3  11   9     5626.78     5480.05     75.79 o 
   4  11   9     2558.32     2593.74     52.26 o 
   5  11   9     1762.18     1741.13     45.74 o 
 -12  12   9       44.35       58.49     14.38 o 
 -11  12   9        0.65        0.00      9.57 o 
 -10  12   9       22.98       48.20     10.00 o 
  -9  12   9       57.85       87.54     11.36 o 
  -8  12   9       68.72      111.25     11.17 o 
  -7  12   9       94.69      101.72     10.19 o 
  -6  12   9      320.31      334.21     13.64 o 
  -5  12   9      199.30      216.58     11.48 o 
  -4  12   9      994.17      913.00     39.69 o 
  -3  12   9      591.53      573.57     19.57 o 
  -2  12   9      625.17      629.86     20.77 o 
  -1  12   9       10.63       21.00      8.74 o 
   0  12   9      495.22      530.76     17.21 o 
   1  12   9      103.30      160.81     21.19 o 
   2  12   9       19.24       52.85     14.49 o 
   3  12   9       22.62       49.95     15.38 o 
   4  12   9       25.41       19.12     15.93 o 
 -12  13   9     1280.08     1296.14     40.98 o 
 -11  13   9     2034.22     2122.84     36.84 o 
 -10  13   9     5422.70     5510.63     56.98 o 
  -9  13   9     7012.95     6907.98     61.00 o 
  -8  13   9     7616.98     7396.11     72.85 o 
  -7  13   9     9219.26     9067.30     82.99 o 
  -6  13   9     2203.28     2243.12     39.32 o 
  -5  13   9     2092.42     2090.52     29.88 o 
  -4  13   9       32.79       35.90      8.79 o 
  -3  13   9     2845.03     2794.99     38.05 o 
  -2  13   9     2125.29     2165.55     37.18 o 
  -1  13   9     6190.46     6098.70     65.54 o 
   0  13   9    13363.72    13132.27    117.43 o 
   1  13   9    13168.32    13012.11    119.07 o 
   2  13   9     6675.35     6598.87     84.37 o 
   3  13   9     5925.38     6075.08     87.59 o 
   4  13   9     3228.26     3340.12     60.38 o 
 -12  14   9       29.13       36.65     14.32 o 
 -11  14   9       48.89       70.40     12.87 o 
 -10  14   9        1.05       32.31      9.86 o 
  -9  14   9       27.98       42.48     10.49 o 
  -8  14   9        9.13       27.73     10.39 o 
  -7  14   9      860.54      902.74     33.93 o 
  -6  14   9     1316.88     1380.49     27.56 o 
  -5  14   9      935.52      920.65     24.87 o 
  -4  14   9      891.79      867.13     21.79 o 
  -3  14   9     1317.24     1241.02     34.41 o 
  -2  14   9      144.99      137.89     13.51 o 
  -1  14   9       30.52       40.29     10.08 o 
   0  14   9       11.86       28.18      9.31 o 
   1  14   9      218.39      230.93     14.51 o 
   2  14   9      126.71      110.92     16.60 o 
   3  14   9        6.19       35.92     15.46 o 
   4  14   9      309.68      351.88     25.53 o 
 -11  15   9     2456.87     2491.01     40.60 o 
 -10  15   9     4158.47     4343.20     48.82 o 
  -9  15   9     4808.57     4958.01     63.00 o 
  -8  15   9     6532.40     6582.19     68.39 o 
  -7  15   9     8119.19     8204.03     78.39 o 
  -6  15   9     3232.33     3275.09     43.42 o 
  -5  15   9     2323.10     2289.15     32.40 o 
  -4  15   9     1383.82     1378.04     27.18 o 
  -3  15   9     1883.42     1858.17     33.69 o 
  -2  15   9     2761.48     2743.45     61.13 o 
  -1  15   9     8733.51     8495.71     85.20 o 
   0  15   9     4064.95     4105.04     53.07 o 
   1  15   9     6631.41     6624.14    113.45 o 
   2  15   9     5727.82     5818.42     76.07 o 
   3  15   9     3574.67     3581.98     68.79 o 
   4  15   9     2701.04     2684.17     55.32 o 
 -11  16   9       54.14       74.23     14.67 o 
 -10  16   9        2.73       29.79     10.68 o 
  -9  16   9        5.02       19.52     12.24 o 
  -8  16   9       27.38       57.43     12.02 o 
  -7  16   9      371.63      415.77     17.16 o 
  -6  16   9      488.21      532.60     20.95 o 
  -5  16   9      250.64      262.86     13.51 o 
  -4  16   9      481.77      494.97     29.44 o 
  -3  16   9     1261.64     1187.07     26.29 o 
  -2  16   9     1050.12     1057.81     28.62 o 
  -1  16   9     1022.70     1073.34     27.05 o 
   0  16   9       15.75       14.49     10.68 o 
   1  16   9       41.85       41.02     11.39 o 
   2  16   9       48.78       64.30     11.70 o 
   3  16   9      283.84      297.93     23.28 o 
 -11  17   9     2310.60     2373.38     46.62 o 
 -10  17   9     2351.41     2534.68     38.48 o 
  -9  17   9     3215.26     3397.84     49.86 o 
  -8  17   9     6368.55     6388.29     68.16 o 
  -7  17   9     6662.09     6591.27     68.28 o 
  -6  17   9     2019.29     1935.47     37.75 o 
  -5  17   9      815.67      759.22     20.42 o 
  -4  17   9       45.03       63.12     11.61 o 
  -3  17   9      376.36      355.51     16.92 o 
  -2  17   9     9206.62     8940.43     97.50 o 
  -1  17   9     9879.23     9764.18    102.03 o 
   0  17   9     2478.49     2715.96     43.28 o 
   1  17   9     4873.56     4875.61     61.93 o 
   2  17   9     4214.34     4305.59     71.83 o 
   3  17   9     4111.56     4172.61     69.12 o 
 -10  18   9        6.83       25.27     15.26 o 
  -9  18   9       76.76       55.35     14.06 o 
  -8  18   9       56.29       92.40     14.41 o 
  -7  18   9        9.25       14.83     10.62 o 
  -6  18   9       27.84       24.72     14.22 o 
  -5  18   9      508.56      515.08     19.58 o 
  -4  18   9      896.96      890.12     25.86 o 
  -3  18   9     1221.72     1169.00     27.13 o 
  -2  18   9     2521.55     2468.08     39.16 o 
  -1  18   9     1198.73     1240.67     38.39 o 
   0  18   9      269.14      258.43     17.26 o 
   1  18   9      251.21      236.92     16.96 o 
   2  18   9      226.80      245.43     17.30 o 
   3  18   9      343.05      378.75     19.49 o 
 -10  19   9     2488.03     2495.52     70.18 o 
  -9  19   9     2297.31     2441.41     42.41 o 
  -8  19   9     4111.94     4102.94     55.88 o 
  -7  19   9     3904.24     3848.65     51.57 o 
  -6  19   9       61.96       68.41     13.42 o 
  -5  19   9      263.15      233.33     18.24 o 
  -4  19   9      111.10      103.11     14.57 o 
  -3  19   9      609.14      611.39     21.48 o 
  -2  19   9     3804.26     3792.16     52.38 o 
  -1  19   9     5893.69     5874.87     82.68 o 
   0  19   9     3921.14     3983.25     55.61 o 
   1  19   9     4666.30     4712.26     74.89 o 
   2  19   9     3996.68     3977.54     57.25 o 
  -9  20   9        1.73       17.42     15.06 o 
  -8  20   9       28.12       34.10     13.53 o 
  -7  20   9      304.43      330.94     17.55 o 
  -6  20   9      261.70      246.86     19.18 o 
  -5  20   9      459.30      467.65     27.58 o 
  -4  20   9      781.21      719.80     25.09 o 
  -3  20   9      587.48      595.26     21.69 o 
  -2  20   9     1403.71     1356.56     33.28 o 
  -1  20   9      977.44      976.33     32.91 o 
   0  20   9      169.07      152.76     16.64 o 
   1  20   9      214.95      220.42     17.86 o 
   2  20   9        5.19       21.39     12.97 o 
  -9  21   9     2589.47     2692.71     49.69 o 
  -8  21   9     2016.13     2038.23     39.24 o 
  -7  21   9     2128.43     2229.14     40.23 o 
  -6  21   9      505.01      541.86     25.02 o 
  -5  21   9       83.51       84.22     15.81 o 
  -4  21   9       71.74       33.69     12.90 o 
  -3  21   9       43.17       53.53     12.62 o 
  -2  21   9     2621.57     2535.99     50.33 o 
  -1  21   9     3378.66     3294.53     46.89 o 
   0  21   9     3709.97     3771.15     59.87 o 
   1  21   9     4248.02     4322.64     77.21 o 
  -8  22   9       16.32       20.41     15.12 o 
  -7  22   9      136.51      136.52     15.92 o 
  -6  22   9      351.59      377.68     23.04 o 
  -5  22   9      457.62      403.67     22.85 o 
  -4  22   9      797.05      827.90     33.13 o 
  -3  22   9     1012.26     1069.67     29.53 o 
  -2  22   9      576.88      529.64     23.20 o 
  -1  22   9      255.08      294.23     19.67 o 
   0  22   9       34.63       55.80     15.07 o 
   1  22   9       68.34       81.13     15.68 o 
  -8  23   9     2777.78     2936.06     52.61 o 
  -7  23   9     2066.74     2048.21     39.82 o 
  -6  23   9     1243.48     1295.38     37.08 o 
  -5  23   9      139.20      162.90     18.71 o 
  -4  23   9        0.81        0.00     15.01 o 
  -3  23   9        6.36        0.00     13.30 o 
  -2  23   9      790.16      812.02     30.21 o 
  -1  23   9     3766.47     3834.25     58.74 o 
   0  23   9     3129.95     3035.11     59.99 o 
  -7  24   9      128.12      121.28     17.09 o 
  -6  24   9      365.32      364.15     23.88 o 
  -5  24   9      456.40      440.59     24.75 o 
  -4  24   9      353.36      335.97     22.32 o 
  -3  24   9      467.93      460.08     25.33 o 
  -2  24   9      413.09      464.06     25.44 o 
  -1  24   9      679.05      669.90     27.17 o 
  -6  25   9      944.19      972.90     34.14 o 
  -5  25   9      307.71      295.11     35.00 o 
  -4  25   9      143.66      124.90     18.98 o 
  -3  25   9      198.19      192.40     30.34 o 
  -2  25   9     1131.79     1104.48     37.50 o 
 -13   0  10     3393.19     3419.22     90.55 o 
 -12   0  10     3080.95     3044.43     56.57 o 
 -11   0  10     4731.84     4571.11     63.29 o 
 -10   0  10      335.64      353.63     18.10 o 
  -9   0  10      264.87      303.06     20.52 o 
  -8   0  10     1521.04     1468.09     29.96 o 
  -7   0  10       74.94       89.09     22.24 o 
  -6   0  10     3538.65     3672.56     55.74 o 
  -5   0  10    10856.03    10743.67    126.63 o 
  -4   0  10    13555.29    13348.99    150.20 o 
  -3   0  10    18544.10    18364.61    196.94 o 
  -2   0  10    11418.35    11492.29    133.72 o 
  -1   0  10    10232.98    10576.69    112.30 o 
   0   0  10     7234.49     7240.59    114.66 o 
   1   0  10     2606.07     2661.77     60.41 o 
   2   0  10     6099.96     6158.73    171.65 o 
   3   0  10       49.84       24.55     17.23 o 
   4   0  10     1143.47     1175.02     90.73 o 
   5   0  10     1316.34     1144.85     87.65 o 
 -13   1  10        0.64        0.00     18.11 o 
 -12   1  10        9.61        0.00     10.25 o 
 -11   1  10       58.73       41.23     12.19 o 
 -10   1  10      312.60      315.34     12.34 o 
  -9   1  10       92.11       78.63      9.11 o 
  -8   1  10       26.36       34.40      6.84 o 
  -7   1  10        7.79        0.00      7.65 o 
  -6   1  10        0.30        1.74      6.53 o 
  -5   1  10      209.73      264.78     12.30 o 
  -4   1  10        5.67       32.61      7.47 o 
  -3   1  10      911.23      992.01     24.55 o 
  -2   1  10       87.78       95.65      8.82 o 
  -1   1  10      478.44      498.74     15.08 o 
   0   1  10       95.09      143.78     11.39 o 
   1   1  10       23.54       31.92      9.80 o 
   2   1  10       56.24       83.36     13.43 o 
   3   1  10       55.62       42.68     12.67 o 
   4   1  10       66.55       44.65     15.96 o 
   5   1  10       54.99        0.00     26.44 o 
 -13   2  10     2917.28     2899.40     58.23 o 
 -12   2  10     3923.80     3982.46     44.82 o 
 -11   2  10     3147.58     3213.76     38.03 o 
 -10   2  10     1388.45     1380.19     22.32 o 
  -9   2  10     4399.06     4402.87     43.24 o 
  -8   2  10     1080.17     1063.93     24.68 o 
  -7   2  10       61.52       50.58      8.64 o 
  -6   2  10     3369.27     3235.34     36.29 o 
  -5   2  10    12609.88    12283.29    106.84 o 
  -4   2  10    12949.28    12997.79    103.97 o 
  -3   2  10    13630.50    13680.17    108.48 o 
  -2   2  10    14923.86    14836.90    109.94 o 
  -1   2  10     8616.22     8541.15     76.39 o 
   0   2  10     7553.51     7684.15     71.71 o 
   1   2  10     5227.56     5262.17     56.31 o 
   2   2  10     2560.74     2613.61     44.07 o 
   3   2  10       86.53       96.03     14.54 o 
   4   2  10      660.16      672.08     33.47 o 
   5   2  10     1561.69     1573.31     71.40 o 
 -13   3  10        3.74       39.52     15.75 o 
 -12   3  10      211.43      221.93     14.49 o 
 -11   3  10       60.49       53.24     10.32 o 
 -10   3  10      133.05      128.40      9.87 o 
  -9   3  10       27.42       41.34      7.50 o 
  -8   3  10        3.33        4.72      6.60 o 
  -7   3  10        2.83        2.16      7.26 o 
  -6   3  10      535.90      606.64     16.76 o 
  -5   3  10      414.76      440.10     15.85 o 
  -4   3  10      159.07      181.87     10.86 o 
  -3   3  10      161.66      212.19     11.24 o 
  -2   3  10      342.61      346.03     15.15 o 
  -1   3  10     1681.03     1593.36     26.94 o 
   0   3  10       73.45      139.80     19.14 o 
   1   3  10      193.46      229.92     15.19 o 
   2   3  10       53.03       52.95     10.55 o 
   3   3  10        1.28        0.00     14.20 o 
   4   3  10      256.56      239.14     37.02 o 
   5   3  10      399.85      365.87     36.23 o 
 -13   4  10     3420.23     3482.83     64.83 o 
 -12   4  10     6453.61     6492.71     61.19 o 
 -11   4  10     4440.28     4444.85     46.48 o 
 -10   4  10     2940.38     2915.26     37.42 o 
  -9   4  10     5023.19     4827.65     43.20 o 
  -8   4  10      452.84      420.78     13.33 o 
  -7   4  10      542.64      548.19     17.03 o 
  -6   4  10     3310.42     3177.89     35.93 o 
  -5   4  10     5333.13     5137.25     55.76 o 
  -4   4  10    10947.14    10632.49     88.55 o 
  -3   4  10    20153.19    19956.92    161.18 o 
  -2   4  10    18202.29    18202.54    140.01 o 
  -1   4  10    10304.42    10110.67     87.58 o 
   0   4  10     9853.75     9864.36     87.09 o 
   1   4  10     4305.68     4471.89     51.24 o 
   2   4  10      780.82      766.98     23.42 o 
   3   4  10      190.80      215.79     21.49 o 
   4   4  10      232.10      189.25     33.21 o 
   5   4  10     1220.85     1203.38     54.99 o 
 -13   5  10       13.90       41.78     22.62 o 
 -12   5  10      198.08      333.39     15.66 o 
 -11   5  10       47.26       93.71     11.19 o 
 -10   5  10      346.51      312.62     13.08 o 
  -9   5  10      202.54      177.78     10.23 o 
  -8   5  10      326.53      290.81     11.76 o 
  -7   5  10      215.24      241.12     12.28 o 
  -6   5  10     1121.98     1122.13     22.42 o 
  -5   5  10      341.96      397.63     16.39 o 
  -4   5  10      171.20      197.32     12.58 o 
  -3   5  10      253.92      284.53     14.08 o 
  -2   5  10      347.40      374.81     17.50 o 
  -1   5  10     1079.55     1119.21     23.24 o 
   0   5  10      539.02      615.53     18.89 o 
   1   5  10      614.03      632.68     20.80 o 
   2   5  10      182.31      160.69     14.31 o 
   3   5  10       17.19        0.00     16.30 o 
   4   5  10       98.59       65.72     20.46 o 
 -13   6  10     3389.16     3428.96     59.56 o 
 -12   6  10     6712.17     6462.70     63.30 o 
 -11   6  10     6670.87     6487.55     59.78 o 
 -10   6  10     2696.68     2778.45     33.82 o 
  -9   6  10     2135.26     2056.08     40.75 o 
  -8   6  10       44.03       46.35      7.46 o 
  -7   6  10      669.73      632.54     18.18 o 
  -6   6  10     2359.44     2252.31     29.51 o 
  -5   6  10     5112.13     4883.07     56.26 o 
  -4   6  10     9357.55     9202.17     93.68 o 
  -3   6  10    24924.41    24527.29    193.79 o 
  -2   6  10    24878.16    24251.11    184.52 o 
  -1   6  10    15076.67    15073.75    121.13 o 
   0   6  10    14703.17    14716.49    127.99 o 
   1   6  10     2336.35     2356.07     37.65 o 
   2   6  10       23.27       31.92     12.11 o 
   3   6  10      245.97      197.32     23.82 o 
   4   6  10       22.05       37.60     17.12 o 
 -13   7  10       21.63       51.88     16.21 o 
 -12   7  10        6.70       74.13     11.84 o 
 -11   7  10       46.87       86.92     11.27 o 
 -10   7  10      784.99      792.82     19.17 o 
  -9   7  10      141.27      154.78     11.76 o 
  -8   7  10       82.28       62.31      8.23 o 
  -7   7  10      147.66      155.40     10.52 o 
  -6   7  10      609.04      646.75     15.77 o 
  -5   7  10       35.32       60.42      8.64 o 
  -4   7  10      104.28      157.55     14.05 o 
  -3   7  10      184.00      235.30     13.93 o 
  -2   7  10       93.13      149.80     11.86 o 
  -1   7  10       10.66       70.14     10.29 o 
   0   7  10       45.06      122.52     14.23 o 
   1   7  10      172.75      169.44     15.47 o 
   2   7  10      254.83      235.33     19.67 o 
   3   7  10       22.38        0.00     16.35 o 
   4   7  10        6.05        0.00     15.72 o 
 -13   8  10     2940.40     3067.19     66.72 o 
 -12   8  10     4952.85     4959.72     54.46 o 
 -11   8  10     4358.25     4286.14     46.03 o 
 -10   8  10     2806.88     2820.87     36.08 o 
  -9   8  10     1799.38     1830.59     25.97 o 
  -8   8  10        6.65        0.00      6.88 o 
  -7   8  10      208.43      241.50     11.79 o 
  -6   8  10     2021.78     2057.19     28.70 o 
  -5   8  10     8079.27     7868.97     74.55 o 
  -4   8  10    12821.12    12745.11    120.15 o 
  -3   8  10    17267.34    17070.04    133.80 o 
  -2   8  10    15433.46    15074.48    121.11 o 
  -1   8  10    16301.74    16059.32    137.04 o 
   0   8  10    16310.68    16175.87    152.11 o 
   1   8  10     2826.85     2920.77     47.59 o 
   2   8  10       25.17       26.43     16.26 o 
   3   8  10       37.84        0.00     17.19 o 
   4   8  10       30.08       12.30     19.95 o 
 -12   9  10        7.19       40.03     11.72 o 
 -11   9  10        0.72       17.91      9.72 o 
 -10   9  10      179.17      247.17     13.67 o 
  -9   9  10      582.97      590.44     17.85 o 
  -8   9  10      542.66      531.33     15.16 o 
  -7   9  10        7.78       11.52      8.09 o 
  -6   9  10      190.34      189.48     11.18 o 
  -5   9  10     1290.71     1281.50     24.98 o 
  -4   9  10        4.61       43.20     16.81 o 
  -3   9  10      369.14      389.12     15.95 o 
  -2   9  10       86.57      112.34     12.14 o 
  -1   9  10      145.38      196.30     15.39 o 
   0   9  10      146.24      170.86     15.54 o 
   1   9  10     1021.72      962.86     28.04 o 
   2   9  10      161.60       81.15     19.33 o 
   3   9  10       34.12        0.00     16.84 o 
   4   9  10       37.13        1.00     19.88 o 
 -12  10  10     3556.89     3778.97     54.78 o 
 -11  10  10     3230.92     3296.04     39.55 o 
 -10  10  10     2536.59     2494.48     34.22 o 
  -9  10  10     1341.76     1338.71     25.50 o 
  -8  10  10       24.19       17.31      7.40 o 
  -7  10  10      228.43      257.35     13.80 o 
  -6  10  10     1122.49     1164.61     22.29 o 
  -5  10  10     8458.71     8508.34     80.30 o 
  -4  10  10    10054.18    10115.57    101.37 o 
  -3  10  10     8364.81     8244.16     80.81 o 
  -2  10  10    12518.19    12408.95    119.44 o 
  -1  10  10     9428.85     9090.15     97.22 o 
   0  10  10     5740.58     5698.50     82.11 o 
   1  10  10     3612.75     3676.56     61.19 o 
   2  10  10      355.42      355.71     27.97 o 
   3  10  10       50.35       21.55     18.60 o 
   4  10  10       44.86        0.00     18.76 o 
 -12  11  10        1.30       35.99     13.46 o 
 -11  11  10       10.12       43.52     10.39 o 
 -10  11  10       26.33       26.70      9.46 o 
  -9  11  10      255.78      278.23     14.24 o 
  -8  11  10      710.15      719.48     21.71 o 
  -7  11  10     1146.08     1090.10     24.16 o 
  -6  11  10        4.43        3.55      7.43 o 
  -5  11  10      564.13      606.89     18.97 o 
  -4  11  10      655.20      628.93     21.53 o 
  -3  11  10       81.78       86.59     11.52 o 
  -2  11  10     1140.12     1127.29     27.11 o 
  -1  11  10      452.68      446.48     20.74 o 
   0  11  10     1513.46     1369.72     32.83 o 
   1  11  10      839.72      857.61     36.12 o 
   2  11  10      407.56      435.51     29.98 o 
   3  11  10        8.73        0.00     17.56 o 
   4  11  10      139.50       93.18     24.34 o 
 -12  12  10     2469.52     2539.14     44.64 o 
 -11  12  10     2414.10     2564.62     37.03 o 
 -10  12  10     2202.56     2273.27     38.09 o 
  -9  12  10      527.76      536.18     23.81 o 
  -8  12  10      636.11      569.27     19.72 o 
  -7  12  10        2.31        4.77      8.91 o 
  -6  12  10      995.92     1079.46     22.32 o 
  -5  12  10     3064.01     3236.64     42.50 o 
  -4  12  10     9841.36     9720.99     89.78 o 
  -3  12  10    10982.21    10782.29    100.65 o 
  -2  12  10     5957.99     5929.25     70.02 o 
  -1  12  10     5387.01     5390.23     65.62 o 
   0  12  10     4991.98     4937.79     75.94 o 
   1  12  10     2094.04     2095.96     52.93 o 
   2  12  10      581.55      536.31     32.46 o 
   3  12  10      107.61       94.52     22.95 o 
 -12  13  10       10.52       42.32     13.92 o 
 -11  13  10       17.46       23.92     10.30 o 
 -10  13  10      126.17      132.97     20.23 o 
  -9  13  10      331.51      330.02     16.50 o 
  -8  13  10      547.49      560.26     20.01 o 
  -7  13  10     1487.28     1487.84     30.89 o 
  -6  13  10      199.04      195.62     12.25 o 
  -5  13  10       52.83       47.91     10.03 o 
  -4  13  10      621.19      683.54     32.32 o 
  -3  13  10      234.55      244.62     16.23 o 
  -2  13  10        1.86        1.89     10.08 o 
  -1  13  10      231.55      267.16     16.43 o 
   0  13  10      294.59      372.04     18.12 o 
   1  13  10      388.35      417.70     28.70 o 
   2  13  10      247.74      244.55     37.35 o 
   3  13  10      540.45      545.98     34.81 o 
 -11  14  10     1269.96     1382.99     34.19 o 
 -10  14  10     1499.01     1527.62     40.25 o 
  -9  14  10      810.53      797.36     23.69 o 
  -8  14  10      511.73      486.09     19.45 o 
  -7  14  10       63.53       63.32     14.02 o 
  -6  14  10      247.06      292.70     14.67 o 
  -5  14  10     1313.68     1261.87     26.62 o 
  -4  14  10    11116.22    10881.38     99.71 o 
  -3  14  10    10001.16     9852.80    103.08 o 
  -2  14  10     5685.96     5726.15     70.00 o 
  -1  14  10     8669.67     8668.80     99.52 o 
   0  14  10     7402.50     7009.00     88.86 o 
   1  14  10     3366.50     3153.98     73.23 o 
   2  14  10      528.73      498.24     35.29 o 
   3  14  10      111.11      169.72     33.46 o 
 -11  15  10       32.21       20.45     11.75 o 
 -10  15  10      161.95      178.78     17.64 o 
  -9  15  10      441.87      438.16     20.13 o 
  -8  15  10     1320.72     1260.65     28.94 o 
  -7  15  10      681.73      688.10     25.81 o 
  -6  15  10      419.64      468.63     17.40 o 
  -5  15  10        3.99        5.25      9.30 o 
  -4  15  10        2.57       27.37     10.39 o 
  -3  15  10      406.49      425.61     20.53 o 
  -2  15  10       13.91       45.93     12.16 o 
  -1  15  10        7.21       33.26     11.65 o 
   0  15  10        2.09       40.74     13.31 o 
   1  15  10      134.57      140.93     14.10 o 
   2  15  10      367.41      380.86     30.97 o 
   3  15  10     1254.98     1166.57     69.01 o 
 -11  16  10     1436.46     1511.22     32.91 o 
 -10  16  10     1053.35     1096.76     30.11 o 
  -9  16  10     1682.39     1603.35     34.11 o 
  -8  16  10       20.65        6.67     10.47 o 
  -7  16  10      746.64      686.15     26.02 o 
  -6  16  10      182.10      204.03     13.66 o 
  -5  16  10     3837.50     3890.65     49.93 o 
  -4  16  10     5625.12     5645.07     63.54 o 
  -3  16  10    12478.96    12221.02    123.83 o 
  -2  16  10    11441.54    11204.96    116.02 o 
  -1  16  10     5538.07     5500.31     86.63 o 
   0  16  10     6492.32     6130.17     83.02 o 
   1  16  10     2621.59     2649.77     61.34 o 
   2  16  10      731.37      670.61     37.55 o 
 -10  17  10      244.97      220.09     21.13 o 
  -9  17  10      444.99      479.67     21.28 o 
  -8  17  10      280.76      287.05     17.40 o 
  -7  17  10      177.97      175.91     19.42 o 
  -6  17  10     1380.69     1365.61     37.48 o 
  -5  17  10      178.59      186.69     18.26 o 
  -4  17  10        5.49        0.00     10.36 o 
  -3  17  10      462.33      560.21     24.09 o 
  -2  17  10        4.43       64.59     13.85 o 
  -1  17  10      110.50      167.79     17.38 o 
   0  17  10       26.32       56.78     13.90 o 
   1  17  10       27.05       27.91     12.15 o 
   2  17  10      279.79      265.28     28.98 o 
 -10  18  10     1208.86     1240.48     35.21 o 
  -9  18  10     1217.21     1205.93     31.01 o 
  -8  18  10        5.04        0.00     16.08 o 
  -7  18  10     1137.01     1033.94     31.92 o 
  -6  18  10      815.95      807.77     25.77 o 
  -5  18  10     2360.39     2480.39     48.82 o 
  -4  18  10     3413.27     3445.39     51.71 o 
  -3  18  10    11728.56    11580.14    128.20 o 
  -2  18  10     9160.64     8955.57    127.31 o 
  -1  18  10     4281.67     4371.17     69.03 o 
   0  18  10     3620.60     3482.28     60.34 o 
   1  18  10     1390.25     1418.64     37.29 o 
   2  18  10      736.84      731.35     26.22 o 
 -10  19  10      279.91      267.04     25.10 o 
  -9  19  10      145.35      128.22     15.58 o 
  -8  19  10      119.35      132.38     15.55 o 
  -7  19  10      222.10      206.07     19.58 o 
  -6  19  10      882.24      861.44     27.19 o 
  -5  19  10      105.11      118.99     14.26 o 
  -4  19  10        4.04       11.50     11.74 o 
  -3  19  10      469.80      546.72     21.85 o 
  -2  19  10       22.95       86.50     15.18 o 
  -1  19  10      216.39      248.03     23.47 o 
   0  19  10       10.37       29.52     14.62 o 
   1  19  10        8.96        6.59     13.77 o 
  -9  20  10      751.73      791.27     29.32 o 
  -8  20  10      261.55      256.39     24.22 o 
  -7  20  10      121.93       92.84     21.88 o 
  -6  20  10      820.56      803.48     26.71 o 
  -5  20  10     1335.26     1302.64     50.01 o 
  -4  20  10     2413.52     2456.24     43.99 o 
  -3  20  10     8013.62     8053.84     85.45 o 
  -2  20  10     7049.68     6702.94     92.30 o 
  -1  20  10     4423.67     4293.74     70.11 o 
   0  20  10     3252.60     3241.80     60.21 o 
   1  20  10     1153.40     1197.43     37.27 o 
  -8  21  10      394.03      380.10     27.14 o 
  -7  21  10      461.06      478.05     25.41 o 
  -6  21  10      201.59      171.98     18.90 o 
  -5  21  10       73.49       69.82     19.13 o 
  -4  21  10      166.96      181.83     18.02 o 
  -3  21  10       48.18      110.76     15.09 o 
  -2  21  10        1.48       51.07     14.51 o 
  -1  21  10        3.48       34.00     15.69 o 
   0  21  10       19.56       42.80     15.63 o 
  -8  22  10       86.44       50.18     19.81 o 
  -7  22  10       63.28      119.37     24.95 o 
  -6  22  10      804.42      757.19     29.88 o 
  -5  22  10     1247.57     1232.34     36.11 o 
  -4  22  10     1909.61     1965.42     40.91 o 
  -3  22  10     3977.04     3998.25     56.36 o 
  -2  22  10     5707.97     5437.46     72.71 o 
  -1  22  10     4185.68     4191.30     71.55 o 
  -7  23  10      762.90      713.17     30.89 o 
  -6  23  10      328.91      352.81     23.67 o 
  -5  23  10      115.11      146.02     18.72 o 
  -4  23  10      148.04      168.51     21.63 o 
  -3  23  10        7.88        0.00     13.32 o 
  -2  23  10       17.43       52.62     15.24 o 
  -5  24  10     1149.60     1174.80     36.82 o 
  -4  24  10     2330.27     2421.40     57.19 o 
  -3  24  10     2035.28     1973.04     46.82 o 
 -13   1  11     1169.66     1149.80     29.73 o 
 -12   1  11      575.92      563.20     17.82 o 
 -11   1  11       25.07       23.38      8.54 o 
 -10   1  11     1864.64     1803.34     33.31 o 
  -9   1  11     1480.21     1474.56     30.97 o 
  -8   1  11     9810.57     9554.06     93.78 o 
  -7   1  11    16974.10    16594.66    135.12 o 
  -6   1  11    13197.51    12811.56    122.66 o 
  -5   1  11     8053.12     8049.45     73.31 o 
  -4   1  11     6794.76     6687.40     63.59 o 
  -3   1  11     5773.07     5647.30     56.64 o 
  -2   1  11     1012.18     1102.99     22.73 o 
  -1   1  11     1010.37     1044.43     24.11 o 
   0   1  11       75.86      106.74     12.92 o 
   1   1  11       89.13      128.50     15.09 o 
   2   1  11      969.15      969.12     29.26 o 
   3   1  11     5495.31     5506.53     83.65 o 
   4   1  11     6814.93     7005.81    109.91 o 
 -13   2  11        1.14       22.53     12.87 o 
 -12   2  11        2.97        1.94      9.85 o 
 -11   2  11      192.91      169.44     11.25 o 
 -10   2  11      104.55       96.70      9.91 o 
  -9   2  11       77.70       92.84     13.07 o 
  -8   2  11       63.46       72.67     12.02 o 
  -7   2  11      680.88      737.58     21.09 o 
  -6   2  11       85.36      159.25     13.32 o 
  -5   2  11      819.40      787.81     20.00 o 
  -4   2  11       35.88       59.76      9.28 o 
  -3   2  11      106.57      148.81     13.21 o 
  -2   2  11       55.48       43.03      8.91 o 
  -1   2  11      120.17      127.83     11.28 o 
   0   2  11      228.31      242.59     14.85 o 
   1   2  11     1186.91     1067.78     28.66 o 
   2   2  11       16.13       10.96     12.19 o 
   3   2  11       19.52       45.41     15.58 o 
   4   2  11        0.15       74.21     26.43 o 
 -13   3  11     2325.34     2302.63     40.60 o 
 -12   3  11      515.53      563.95     18.04 o 
 -11   3  11        0.01        0.00      8.21 o 
 -10   3  11      341.26      345.51     14.93 o 
  -9   3  11     3697.63     3632.47     49.64 o 
  -8   3  11     6731.04     6917.36     73.83 o 
  -7   3  11    10278.33    10230.78     91.05 o 
  -6   3  11    17273.87    16954.75    130.99 o 
  -5   3  11    13996.12    13588.20    118.43 o 
  -4   3  11     7770.69     7748.22     76.94 o 
  -3   3  11     5879.38     5737.76     62.12 o 
  -2   3  11     5509.14     5439.08     56.61 o 
  -1   3  11     1745.51     1623.54     33.85 o 
   0   3  11      128.49      135.97     13.18 o 
   1   3  11      424.55      436.38     20.96 o 
   2   3  11     2729.59     2727.55     47.41 o 
   3   3  11     4225.82     4400.80     79.38 o 
   4   3  11     6513.26     6732.40    125.77 o 
 -13   4  11       55.77       84.41     14.27 o 
 -12   4  11      115.22       91.42     11.34 o 
 -11   4  11      140.45      116.73     10.91 o 
 -10   4  11       24.38        0.00      8.63 o 
  -9   4  11      225.08      249.30     16.38 o 
  -8   4  11        7.59        7.26     10.93 o 
  -7   4  11     1284.15     1189.83     25.60 o 
  -6   4  11      199.59      212.47     13.32 o 
  -5   4  11       26.25       71.59     12.08 o 
  -4   4  11      463.49      468.03     17.47 o 
  -3   4  11       64.71       96.12     11.18 o 
  -2   4  11       14.41       36.85      9.01 o 
  -1   4  11      118.51      120.47     12.54 o 
   0   4  11      515.42      534.84     18.55 o 
   1   4  11       16.62        7.23      9.71 o 
   2   4  11        0.36        6.06     13.92 o 
   3   4  11       18.21       18.40     20.25 o 
   4   4  11        8.56       29.46     25.04 o 
 -13   5  11     2195.89     2286.84     45.32 o 
 -12   5  11       67.43       69.62     11.09 o 
 -11   5  11        6.14        1.06      8.52 o 
 -10   5  11      208.40      245.08     13.61 o 
  -9   5  11     3344.69     3500.16     49.15 o 
  -8   5  11     2799.57     2844.66     39.08 o 
  -7   5  11     7401.04     7520.33     81.81 o 
  -6   5  11    14248.01    14233.08    120.66 o 
  -5   5  11    11887.71    11733.43    115.32 o 
  -4   5  11    12007.78    11629.09    105.30 o 
  -3   5  11     8942.68     8681.97     84.53 o 
  -2   5  11     7347.98     7341.13     70.39 o 
  -1   5  11     1554.46     1635.57     29.07 o 
   0   5  11     1093.80     1049.45     24.49 o 
   1   5  11     1143.68     1164.46     31.57 o 
   2   5  11     3286.90     3464.30     51.47 o 
   3   5  11     3590.57     3471.69     86.94 o 
 -13   6  11       94.33      118.68     16.07 o 
 -12   6  11      402.18      374.10     15.92 o 
 -11   6  11       73.10       43.43     10.06 o 
 -10   6  11        0.82        0.00     12.42 o 
  -9   6  11       67.85       78.28     13.12 o 
  -8   6  11       18.77       16.71      9.68 o 
  -7   6  11      562.32      594.24     19.05 o 
  -6   6  11        5.44       35.43     10.95 o 
  -5   6  11        8.04       24.58     11.60 o 
  -4   6  11       87.56      130.98     13.80 o 
  -3   6  11       15.03       46.70     10.31 o 
  -2   6  11       46.87       48.68      9.60 o 
  -1   6  11      420.26      415.51     16.71 o 
   0   6  11        1.51        0.00      8.99 o 
   1   6  11       39.39       58.53     13.17 o 
   2   6  11      154.26      155.99     18.91 o 
   3   6  11       35.51       51.53     23.54 o 
 -12   7  11       26.59       56.03     11.08 o 
 -11   7  11       92.35       85.12     11.16 o 
 -10   7  11       21.89        2.69     10.66 o 
  -9   7  11     2728.25     2815.91     44.48 o 
  -8   7  11     5631.91     5620.53     60.43 o 
  -7   7  11     7889.25     7970.99     81.73 o 
  -6   7  11     9694.71     9790.38    100.71 o 
  -5   7  11    11389.67    11150.85    123.71 o 
  -4   7  11    14139.74    14026.97    133.90 o 
  -3   7  11     6877.78     6720.29     66.44 o 
  -2   7  11     1858.55     1860.97     30.61 o 
  -1   7  11      633.74      664.37     19.98 o 
   0   7  11      977.41      914.83     32.48 o 
   1   7  11     2709.15     2685.70     47.23 o 
   2   7  11     2660.05     2714.72     62.37 o 
   3   7  11     3622.92     3794.53     77.88 o 
 -12   8  11       71.89       40.81     11.35 o 
 -11   8  11      153.74      144.95     12.35 o 
 -10   8  11      120.94      119.48     12.41 o 
  -9   8  11      131.20      141.93     14.60 o 
  -8   8  11       30.83       38.90     12.02 o 
  -7   8  11        0.68       12.76     10.27 o 
  -6   8  11      205.95      213.29     21.48 o 
  -5   8  11       86.23      150.37     16.04 o 
  -4   8  11       22.20       60.57     13.39 o 
  -3   8  11      335.14      316.04     17.55 o 
  -2   8  11      105.51      122.01     11.63 o 
  -1   8  11      509.12      536.52     20.41 o 
   0   8  11     2724.94     2638.51     45.79 o 
   1   8  11      503.62      453.14     22.14 o 
   2   8  11       87.78       74.13     25.49 o 
   3   8  11       63.14      115.77     24.11 o 
 -12   9  11      242.02      253.93     15.33 o 
 -11   9  11        5.74        0.00      9.34 o 
 -10   9  11      139.13      141.10     15.75 o 
  -9   9  11     2605.99     2575.51     41.45 o 
  -8   9  11     7829.46     7943.51     96.04 o 
  -7   9  11     5968.41     6056.62     63.11 o 
  -6   9  11     5761.30     5571.84     60.55 o 
  -5   9  11    14789.42    14545.56    136.80 o 
  -4   9  11    10851.84    10939.62    121.69 o 
  -3   9  11     4315.28     4305.69     53.34 o 
  -2   9  11     3015.53     2860.76     43.23 o 
  -1   9  11      524.85      486.09     20.04 o 
   0   9  11      372.94      403.59     21.02 o 
   1   9  11     2037.36     1922.51     44.39 o 
   2   9  11     3554.81     3566.72    101.33 o 
   3   9  11     3955.62     4087.35     82.84 o 
 -12  10  11       24.25        0.00     10.59 o 
 -11  10  11      129.81      114.26     13.94 o 
 -10  10  11      260.72      238.01     17.47 o 
  -9  10  11      214.81      211.87     17.87 o 
  -8  10  11       44.95       78.55     12.66 o 
  -7  10  11       93.41      111.28     12.13 o 
  -6  10  11       85.45       92.44     11.59 o 
  -5  10  11      293.17      330.42     19.36 o 
  -4  10  11      164.19      188.01     15.26 o 
  -3  10  11      475.69      493.31     21.27 o 
  -2  10  11      195.67      248.69     16.35 o 
  -1  10  11     1276.47     1236.25     31.57 o 
   0  10  11     2565.64     2341.96     45.50 o 
   1  10  11      593.30      592.66     32.67 o 
   2  10  11       36.61       82.46     21.06 o 
   3  10  11       76.59      141.61     33.96 o 
 -12  11  11      317.19      313.65     17.46 o 
 -11  11  11        6.94        0.00     11.29 o 
 -10  11  11      806.21      829.72     25.33 o 
  -9  11  11     2365.40     2306.86     45.03 o 
  -8  11  11     4362.78     4297.26     52.42 o 
  -7  11  11     5369.81     5329.14     55.43 o 
  -6  11  11     8605.68     8685.85     84.45 o 
  -5  11  11    11113.57    11186.92    174.92 o 
  -4  11  11     7797.65     7594.87     84.30 o 
  -3  11  11     7125.05     6837.74     72.87 o 
  -2  11  11     4017.76     3800.31     55.95 o 
  -1  11  11     1278.52     1253.79     32.31 o 
   0  11  11       19.42       11.92     12.14 o 
   1  11  11     1702.52     1580.93     47.56 o 
   2  11  11     2818.11     2867.68     67.74 o 
   3  11  11     3419.35     3432.87     77.36 o 
 -12  12  11      210.88      205.26     27.53 o 
 -11  12  11      134.79      139.62     15.96 o 
 -10  12  11      406.18      412.62     19.70 o 
  -9  12  11      124.58      161.77     18.28 o 
  -8  12  11      227.85      251.55     17.20 o 
  -7  12  11      264.43      316.43     18.39 o 
  -6  12  11      101.70      137.63     13.59 o 
  -5  12  11       17.75       49.29     11.32 o 
  -4  12  11       33.63       83.25     13.11 o 
  -3  12  11       47.33       72.85     11.68 o 
  -2  12  11      497.21      481.45     20.42 o 
  -1  12  11      842.01      794.83     29.70 o 
   0  12  11      116.54      115.44     17.50 o 
   1  12  11      316.37      321.40     27.90 o 
   2  12  11      367.21      378.99     31.99 o 
 -11  13  11        2.59        2.53     12.43 o 
 -10  13  11      415.06      370.62     19.32 o 
  -9  13  11     3349.86     3305.44     55.98 o 
  -8  13  11     2950.91     2972.04     51.10 o 
  -7  13  11     7833.80     7764.35    126.93 o 
  -6  13  11     8008.38     8191.66     82.03 o 
  -5  13  11     7013.05     7097.92     73.91 o 
  -4  13  11    10176.53     9964.90    104.42 o 
  -3  13  11     2193.32     2228.86     37.30 o 
  -2  13  11     2345.50     2314.85     40.68 o 
  -1  13  11     2040.33     1876.27     36.07 o 
   0  13  11      108.52       37.86     18.07 o 
   1  13  11      691.12      704.01     36.27 o 
   2  13  11     1681.54     1583.00     51.76 o 
 -11  14  11      182.78      174.11     32.50 o 
 -10  14  11      176.79      171.45     16.30 o 
  -9  14  11      225.75      255.21     20.81 o 
  -8  14  11      394.19      450.69     23.07 o 
  -7  14  11      581.05      645.64     20.46 o 
  -6  14  11       62.66       91.07     13.18 o 
  -5  14  11      332.09      325.62     16.94 o 
  -4  14  11       42.48       65.40     14.58 o 
  -3  14  11       54.34       55.46     11.47 o 
  -2  14  11       39.80       39.79     11.75 o 
  -1  14  11      153.54      172.48     14.91 o 
   0  14  11      136.05      129.10     32.54 o 
   1  14  11      210.21      192.21     25.12 o 
   2  14  11      433.25      447.94     34.00 o 
 -11  15  11        0.72        0.00     13.47 o 
 -10  15  11      176.93      174.25     18.74 o 
  -9  15  11     4429.48     4250.22     65.86 o 
  -8  15  11     4446.92     4297.99     65.01 o 
  -7  15  11     3820.94     3986.87     64.29 o 
  -6  15  11     4966.81     5049.51     64.57 o 
  -5  15  11     6328.97     6495.02     70.76 o 
  -4  15  11     7080.01     7182.93     84.43 o 
  -3  15  11      862.47      965.78     38.36 o 
  -2  15  11      887.78      920.17     27.59 o 
  -1  15  11      651.46      605.62     23.32 o 
   0  15  11      173.12      159.01     26.50 o 
   1  15  11      205.35      174.56     26.32 o 
 -10  16  11       48.97       37.85     13.84 o 
  -9  16  11      151.67      198.73     24.37 o 
  -8  16  11      395.74      373.43     23.06 o 
  -7  16  11      274.05      314.07     19.22 o 
  -6  16  11       31.88       61.34     12.90 o 
  -5  16  11       37.73       69.90     12.63 o 
  -4  16  11        1.71       28.78     11.56 o 
  -3  16  11      207.37      254.92     18.04 o 
  -2  16  11      572.54      565.60     23.58 o 
  -1  16  11      287.37      283.96     19.85 o 
   0  16  11       56.77       58.36     13.02 o 
   1  16  11      101.07       86.47     22.58 o 
 -10  17  11      180.45      200.27     23.43 o 
  -9  17  11     2696.38     2639.30     59.73 o 
  -8  17  11     2697.98     2688.13     51.11 o 
  -7  17  11     2010.80     1996.98     39.47 o 
  -6  17  11     3949.64     4031.94     57.69 o 
  -5  17  11     4729.67     4853.75     82.86 o 
  -4  17  11     4975.07     4898.61     60.02 o 
  -3  17  11      920.04     1008.56     30.27 o 
  -2  17  11     1662.66     1681.25     37.50 o 
  -1  17  11      936.92      922.12     31.06 o 
   0  17  11        1.50        0.00     11.13 o 
   1  17  11      274.55      291.77     29.76 o 
 -10  18  11       27.09        1.86     14.77 o 
  -9  18  11       61.26       75.41     18.19 o 
  -8  18  11      514.50      526.95     26.44 o 
  -7  18  11      497.66      464.16     22.77 o 
  -6  18  11       16.97       30.95     14.28 o 
  -5  18  11       25.98       40.34     12.31 o 
  -4  18  11        1.28       37.74     12.28 o 
  -3  18  11      928.52      893.69     29.66 o 
  -2  18  11     1389.11     1335.00     34.66 o 
  -1  18  11      614.85      590.02     27.65 o 
   0  18  11       31.76       14.36     13.43 o 
  -9  19  11     1458.90     1480.66     50.93 o 
  -8  19  11     1805.50     1857.01     43.66 o 
  -7  19  11     2628.61     2613.78     46.45 o 
  -6  19  11     3311.10     3330.78     58.41 o 
  -5  19  11     4126.77     4027.79     72.44 o 
  -4  19  11     5675.16     5747.54     68.10 o 
  -3  19  11     2378.37     2457.39     47.20 o 
  -2  19  11     2163.54     2198.69     48.74 o 
  -1  19  11      302.53      264.19     21.55 o 
   0  19  11        3.34        0.00     13.54 o 
  -8  20  11      548.70      574.33     28.07 o 
  -7  20  11      241.97      266.36     20.49 o 
  -6  20  11       18.47       21.40     13.79 o 
  -5  20  11       76.86      102.31     14.98 o 
  -4  20  11       21.73       57.74     13.72 o 
  -3  20  11      861.92      881.67     38.83 o 
  -2  20  11     1042.81      993.03     34.60 o 
  -1  20  11      669.11      666.95     37.57 o 
  -8  21  11     1936.99     2066.71     47.35 o 
  -7  21  11     3565.21     3674.33     62.47 o 
  -6  21  11     4028.25     4089.04     60.27 o 
  -5  21  11     3815.93     3917.22     65.30 o 
  -4  21  11     4750.05     4762.94     62.29 o 
  -3  21  11     3249.79     3197.89     53.81 o 
  -2  21  11     1261.48     1206.76     37.98 o 
  -7  22  11      280.88      303.75     23.61 o 
  -6  22  11       92.08      109.83     18.82 o 
  -5  22  11       63.59       97.64     18.60 o 
  -4  22  11      411.49      411.09     23.08 o 
  -3  22  11      886.29      895.88     30.99 o 
 -13   0  12      880.07      977.79     39.84 o 
 -12   0  12     1804.63     1677.21     38.84 o 
 -11   0  12     5448.56     5328.25     96.81 o 
 -10   0  12     5235.03     5487.57    100.00 o 
  -9   0  12     3394.16     3370.21     68.78 o 
  -8   0  12    13276.54    12632.85    230.51 o 
  -7   0  12    16427.37    16090.69    177.20 o 
  -6   0  12     6620.06     6554.36    107.42 o 
  -5   0  12     2471.97     2433.48     48.90 o 
  -4   0  12      649.31      587.72     24.94 o 
  -3   0  12      783.52      753.71     32.85 o 
  -2   0  12     6832.34     6587.36    110.00 o 
  -1   0  12     5177.87     4978.05     95.99 o 
   0   0  12     4952.31     5180.77     96.98 o 
   1   0  12     4432.00     4745.60     93.71 o 
   2   0  12     3993.14     4099.80    140.36 o 
   3   0  12     7410.92     7955.57    159.53 o 
 -13   1  12       38.09       22.92     13.18 o 
 -12   1  12       39.22       34.44     10.93 o 
 -11   1  12        0.17       40.68     15.13 o 
 -10   1  12        2.28       20.19     14.40 o 
  -9   1  12       22.08       13.71     17.72 o 
  -8   1  12       15.65       69.39     13.07 o 
  -7   1  12        2.34       76.89     12.49 o 
  -6   1  12        0.37       20.55     13.62 o 
  -5   1  12       48.90       49.79      9.48 o 
  -4   1  12       58.22       53.84      9.95 o 
  -3   1  12      269.83      316.53     15.61 o 
  -2   1  12       64.55      107.56     13.22 o 
  -1   1  12      576.83      610.41     23.49 o 
   0   1  12       44.60       56.04     13.98 o 
   1   1  12       10.71       32.82     14.13 o 
   2   1  12       52.07       74.33     15.88 o 
   3   1  12        4.48       93.18     18.12 o 
 -13   2  12      592.00      557.43     22.28 o 
 -12   2  12     1973.04     2005.21     32.28 o 
 -11   2  12     4000.32     4039.92     57.82 o 
 -10   2  12     5420.06     5436.69     66.98 o 
  -9   2  12     6387.81     6469.13     73.19 o 
  -8   2  12    11498.70    11441.81    109.48 o 
  -7   2  12    12542.84    12443.42    138.63 o 
  -6   2  12     6000.92     5767.19     69.70 o 
  -5   2  12     1418.05     1397.92     28.10 o 
  -4   2  12        3.51        1.58      8.24 o 
  -3   2  12      499.30      510.69     24.43 o 
  -2   2  12     5093.17     4994.41     64.31 o 
  -1   2  12     6790.78     6633.23     83.57 o 
   0   2  12     5025.30     5034.71     67.52 o 
   1   2  12     5437.22     5324.98     71.28 o 
   2   2  12     4441.50     4695.00     67.65 o 
 -13   3  12      123.37       91.68     14.19 o 
 -12   3  12        3.34        1.00     10.24 o 
 -11   3  12        2.60       11.23     21.49 o 
 -10   3  12       30.63       57.36     19.26 o 
  -9   3  12       87.90      129.81     14.67 o 
  -8   3  12       91.88      155.71     13.87 o 
  -7   3  12       76.94      114.19     13.74 o 
  -6   3  12        1.97        1.02     10.53 o 
  -5   3  12      363.22      309.81     15.90 o 
  -4   3  12      674.48      627.77     20.20 o 
  -3   3  12      679.27      703.33     21.00 o 
  -2   3  12      152.89      144.64     12.63 o 
  -1   3  12      801.84      770.87     24.10 o 
   0   3  12       30.33       60.51     13.98 o 
   1   3  12        4.18       31.89     14.80 o 
   2   3  12        0.75       37.03     16.97 o 
 -12   4  12     1100.13     1218.37     26.12 o 
 -11   4  12     2798.09     2845.35     51.67 o 
 -10   4  12     5423.45     5419.26     67.30 o 
  -9   4  12     7356.79     7400.08     80.70 o 
  -8   4  12    10007.43    10326.16     94.61 o 
  -7   4  12     7714.42     7746.51     83.14 o 
  -6   4  12     4265.90     4274.45     63.24 o 
  -5   4  12      894.80      877.46     25.22 o 
  -4   4  12      244.49      226.16     14.28 o 
  -3   4  12        9.55       35.41      9.77 o 
  -2   4  12     3288.32     3151.36     52.37 o 
  -1   4  12    13867.74    13808.10    137.88 o 
   0   4  12     5032.13     5074.79     62.63 o 
   1   4  12     6013.12     6201.53     87.27 o 
   2   4  12     6753.70     6682.22    112.63 o 
 -12   5  12       62.90        1.72     13.55 o 
 -11   5  12       65.72       62.66     20.17 o 
 -10   5  12        5.69       48.91     14.30 o 
  -9   5  12       74.27      115.99     15.44 o 
  -8   5  12      502.75      544.89     22.77 o 
  -7   5  12       57.16       75.36     13.99 o 
  -6   5  12      230.65      244.63     18.52 o 
  -5   5  12      878.54      833.97     25.54 o 
  -4   5  12      304.43      299.98     15.86 o 
  -3   5  12       72.10      101.67     12.07 o 
  -2   5  12        3.48       27.19      9.44 o 
  -1   5  12        2.76       82.95     12.22 o 
   0   5  12      251.43      243.60     17.61 o 
   1   5  12       90.60      138.17     19.56 o 
   2   5  12       25.70       99.31     21.33 o 
 -12   6  12      144.07      223.36     17.18 o 
 -11   6  12     1597.34     1696.97     40.02 o 
 -10   6  12     6471.92     6566.84     84.12 o 
  -9   6  12     7624.55     7841.91     84.32 o 
  -8   6  12     7718.02     7606.98     83.30 o 
  -7   6  12     5203.62     5380.36     70.95 o 
  -6   6  12     3188.89     3295.44     54.60 o 
  -5   6  12     1275.00     1226.93     30.13 o 
  -4   6  12      285.95      282.61     15.74 o 
  -3   6  12       77.98      108.00     12.49 o 
  -2   6  12     3131.57     2983.25     41.14 o 
  -1   6  12     6739.21     6602.29     68.93 o 
   0   6  12     5975.01     6014.23     71.33 o 
   1   6  12     7735.78     7918.66     88.11 o 
   2   6  12     6498.84     6404.37    121.45 o 
 -12   7  12        0.69        0.00     11.87 o 
 -11   7  12       41.29       31.97     13.17 o 
 -10   7  12       46.65       91.06     16.99 o 
  -9   7  12      125.70      196.16     15.63 o 
  -8   7  12      288.39      301.89     17.74 o 
  -7   7  12      158.91      133.02     16.70 o 
  -6   7  12      489.37      425.90     27.04 o 
  -5   7  12        7.32       10.34     11.68 o 
  -4   7  12      180.44      193.56     14.18 o 
  -3   7  12      340.36      370.78     17.48 o 
  -2   7  12       88.52       92.13     11.64 o 
  -1   7  12      278.91      278.39     17.95 o 
   0   7  12      511.77      574.21     23.20 o 
   1   7  12      125.59      209.53     19.51 o 
   2   7  12        1.84       67.77     21.18 o 
 -12   8  12      526.17      540.94     22.06 o 
 -11   8  12     1750.43     1817.94     36.37 o 
 -10   8  12     4618.01     4613.33     79.13 o 
  -9   8  12     6863.49     6983.46    100.40 o 
  -8   8  12     6907.62     7053.67     77.99 o 
  -7   8  12     3574.31     3747.88     52.77 o 
  -6   8  12     3325.09     3214.22     54.54 o 
  -5   8  12     1653.80     1529.83     39.63 o 
  -4   8  12       55.64       85.71     14.05 o 
  -3   8  12       24.68       25.40      9.82 o 
  -2   8  12      445.98      462.33     20.19 o 
  -1   8  12     2556.08     2673.92     44.02 o 
   0   8  12     5506.67     5644.48     69.54 o 
   1   8  12     7829.22     7761.96     94.68 o 
   2   8  12     6074.56     5935.26     90.94 o 
 -12   9  12      102.38      107.89     16.19 o 
 -11   9  12      250.39      275.28     24.86 o 
 -10   9  12      311.77      330.80     25.02 o 
  -9   9  12        4.47       49.37     18.14 o 
  -8   9  12       90.12      121.60     16.41 o 
  -7   9  12      283.99      286.93     17.90 o 
  -6   9  12        1.38       17.56     12.90 o 
  -5   9  12       98.19      109.85     15.21 o 
  -4   9  12        2.51        8.81     11.16 o 
  -3   9  12       39.91       42.53     11.36 o 
  -2   9  12       39.51       33.06     11.36 o 
  -1   9  12     1662.13     1602.87     37.71 o 
   0   9  12      209.63      224.51     17.99 o 
   1   9  12       50.55      141.85     27.35 o 
   2   9  12        3.49       76.40     22.60 o 
 -12  10  12     1339.52     1331.73     33.56 o 
 -11  10  12     3038.71     3061.35     51.57 o 
 -10  10  12     4334.34     4429.59    109.66 o 
  -9  10  12     6686.05     6574.99     83.72 o 
  -8  10  12     5079.83     5162.10     76.74 o 
  -7  10  12     3544.75     3608.80     52.47 o 
  -6  10  12     6147.96     5975.33     81.83 o 
  -5  10  12     1524.80     1517.23     37.55 o 
  -4  10  12        4.15        5.46     11.60 o 
  -3  10  12      147.98      142.20     15.36 o 
  -2  10  12     1155.85     1154.00     29.29 o 
  -1  10  12     2616.86     2731.44     46.35 o 
   0  10  12     4472.91     4346.43     60.24 o 
   1  10  12     6386.84     6559.05    108.12 o 
   2  10  12     5421.68     5529.60    129.25 o 
 -11  11  12      143.90      147.21     21.36 o 
 -10  11  12      158.49      190.89     22.39 o 
  -9  11  12        6.04       46.83     16.09 o 
  -8  11  12        6.24       32.02     11.89 o 
  -7  11  12      154.99      197.07     15.50 o 
  -6  11  12      116.68      155.14     14.03 o 
  -5  11  12      104.46       75.71     13.23 o 
  -4  11  12        3.47        5.69     11.91 o 
  -3  11  12        7.54        6.50     12.10 o 
  -2  11  12      629.52      640.02     35.55 o 
  -1  11  12     1452.27     1362.92     32.90 o 
   0  11  12      150.38      162.69     19.74 o 
   1  11  12       40.92       97.85     22.44 o 
 -11  12  12     2379.20     2504.93     77.78 o 
 -10  12  12     5835.53     5890.05     81.01 o 
  -9  12  12     6967.33     6988.80    154.38 o 
  -8  12  12     5236.22     5141.36     60.36 o 
  -7  12  12     6598.98     6460.44     71.15 o 
  -6  12  12     4705.75     4649.69     73.98 o 
  -5  12  12     1589.79     1651.99     35.84 o 
  -4  12  12       15.38       10.38     10.51 o 
  -3  12  12     2033.29     2013.55     45.64 o 
  -2  12  12     1851.40     1758.68     39.50 o 
  -1  12  12     3101.29     3110.03     53.55 o 
   0  12  12     4141.73     4034.44     79.63 o 
   1  12  12     4922.85     4926.37     92.36 o 
 -11  13  12       12.98        0.23     21.02 o 
 -10  13  12       10.85       65.25     18.02 o 
  -9  13  12       56.93      117.63     18.13 o 
  -8  13  12       47.12      109.62     15.08 o 
  -7  13  12      140.27      199.77     15.95 o 
  -6  13  12      437.49      416.69     18.82 o 
  -5  13  12       43.44       41.87     12.78 o 
  -4  13  12       60.82       81.46     13.40 o 
  -3  13  12      722.80      747.96     24.00 o 
  -2  13  12     1316.12     1202.30     33.86 o 
  -1  13  12      542.69      591.63     35.47 o 
   0  13  12       67.45       65.94     21.09 o 
   1  13  12       11.64       92.23     23.54 o 
 -11  14  12     2186.29     2088.84     73.31 o 
 -10  14  12     5993.11     5985.61     83.60 o 
  -9  14  12     4914.85     4954.46     72.12 o 
  -8  14  12     3744.83     3879.40     66.20 o 
  -7  14  12     4143.46     4164.28     58.45 o 
  -6  14  12     2598.50     2612.21     41.41 o 
  -5  14  12     2395.78     2386.46     44.06 o 
  -4  14  12        7.55        0.00     10.42 o 
  -3  14  12     1334.39     1243.35     30.01 o 
  -2  14  12     1423.07     1398.88     30.91 o 
  -1  14  12     2139.26     2212.45     50.44 o 
   0  14  12     3379.67     3474.15     75.35 o 
 -10  15  12      198.82      235.34     25.22 o 
  -9  15  12       14.11       59.55     16.60 o 
  -8  15  12      145.86      161.80     18.45 o 
  -7  15  12      345.24      369.80     19.57 o 
  -6  15  12      361.70      377.76     18.92 o 
  -5  15  12      337.26      313.94     17.71 o 
  -4  15  12      120.84      103.41     14.67 o 
  -3  15  12     1258.25     1198.36     29.85 o 
  -2  15  12      551.04      516.42     23.01 o 
  -1  15  12       11.17       29.11     18.49 o 
   0  15  12       68.02       98.53     22.93 o 
 -10  16  12     4654.97     4533.19     79.26 o 
  -9  16  12     2572.01     2736.10     53.05 o 
  -8  16  12     3458.78     3560.52     59.46 o 
  -7  16  12     3221.92     3298.71     47.61 o 
  -6  16  12     2012.75     2106.36     48.49 o 
  -5  16  12      516.88      570.50     21.63 o 
  -4  16  12        0.71        9.97     12.00 o 
  -3  16  12        7.96        6.58     11.66 o 
  -2  16  12      915.66      921.49     28.67 o 
  -1  16  12     2579.99     2594.84     50.04 o 
   0  16  12     4000.48     4126.30     84.40 o 
  -9  17  12      144.53      180.75     20.63 o 
  -8  17  12       13.38       19.83     15.35 o 
  -7  17  12      498.21      576.05     32.73 o 
  -6  17  12      312.96      306.29     18.71 o 
  -5  17  12      593.13      579.52     22.50 o 
  -4  17  12      758.37      682.40     26.39 o 
  -3  17  12      564.73      523.32     23.83 o 
  -2  17  12      385.05      388.29     27.33 o 
  -1  17  12       13.63       17.56     22.08 o 
  -9  18  12     2375.75     2514.10     52.15 o 
  -8  18  12     3328.09     3398.04     72.49 o 
  -7  18  12     2688.19     2706.69     47.82 o 
  -6  18  12     1880.71     1929.97     37.83 o 
  -5  18  12      188.89      196.83     16.83 o 
  -4  18  12       97.06       87.23     16.09 o 
  -3  18  12       18.19        0.00     11.44 o 
  -2  18  12      840.64      883.17     32.87 o 
  -1  18  12     2233.80     2207.73     48.66 o 
  -8  19  12       11.93        0.00     16.53 o 
  -7  19  12       87.44       86.89     16.72 o 
  -6  19  12      110.87      119.14     18.67 o 
  -5  19  12      702.98      715.62     25.70 o 
  -4  19  12     1232.40     1236.54     34.90 o 
  -3  19  12      562.33      571.28     26.57 o 
  -2  19  12      639.43      593.95     29.38 o 
  -7  20  12     2253.36     2368.65     45.99 o 
  -6  20  12     1921.05     1870.44     45.36 o 
  -5  20  12      207.24      208.05     17.99 o 
  -4  20  12       43.02       27.86     13.73 o 
  -3  20  12        6.16        0.00     14.12 o 
  -5  21  12      454.91      427.70     26.06 o 
 -12   1  13     3101.00     3101.16     96.27 o 
 -11   1  13     3212.49     3369.14     52.79 o 
 -10   1  13     1130.41     1169.10     30.47 o 
  -9   1  13      575.09      634.43     22.39 o 
  -8   1  13     1048.28     1016.22     28.10 o 
  -7   1  13        2.04       11.88     10.99 o 
  -6   1  13      629.46      625.77     21.22 o 
  -5   1  13     1481.53     1578.82     31.38 o 
  -4   1  13     1940.61     1981.64     38.20 o 
  -3   1  13    16341.71    15887.92    152.27 o 
  -2   1  13    14299.39    14027.51    139.39 o 
  -1   1  13     6752.28     6712.31     82.80 o 
   0   1  13     5270.51     5284.12     71.67 o 
   1   1  13     2248.03     2321.12     46.22 o 
 -12   2  13       28.62       76.33     20.42 o 
 -11   2  13       12.10       15.06     14.56 o 
 -10   2  13       30.80       28.26     12.82 o 
  -9   2  13      218.88      188.06     15.58 o 
  -8   2  13      126.04      106.15     12.41 o 
  -7   2  13      214.26      161.20     15.72 o 
  -6   2  13       90.35       73.32     12.98 o 
  -5   2  13      422.58      409.24     18.31 o 
  -4   2  13     1152.42     1145.61     27.57 o 
  -3   2  13      512.60      612.70     24.29 o 
  -2   2  13      236.16      323.05     20.90 o 
  -1   2  13       13.05       67.64     15.52 o 
   0   2  13      136.72      164.63     18.22 o 
   1   2  13       25.57       26.37     13.94 o 
 -12   3  13     4384.83     4557.52     70.57 o 
 -11   3  13     2488.94     2589.70     46.28 o 
 -10   3  13     1846.13     1814.39     36.65 o 
  -9   3  13     2002.17     2002.81     42.18 o 
  -8   3  13      820.62      831.08     27.35 o 
  -7   3  13        0.06        1.96     12.69 o 
  -6   3  13       90.45      118.47     14.41 o 
  -5   3  13     2004.66     2025.65     35.67 o 
  -4   3  13     4893.24     4844.69     59.59 o 
  -3   3  13    11030.64    10795.27    104.31 o 
  -2   3  13    12248.16    12131.09    160.11 o 
  -1   3  13     8620.11     8584.19     98.08 o 
   0   3  13     5605.56     5516.59     74.35 o 
   1   3  13     2862.49     2987.56     62.92 o 
 -12   4  13      189.67      256.45     23.27 o 
 -11   4  13       57.10       80.72     16.04 o 
 -10   4  13       40.77       32.08     13.13 o 
  -9   4  13      906.24      922.90     26.47 o 
  -8   4  13      283.37      307.56     17.34 o 
  -7   4  13        0.67        0.00     12.88 o 
  -6   4  13      550.00      462.81     21.48 o 
  -5   4  13      743.91      676.56     22.34 o 
  -4   4  13      209.77      223.63     15.85 o 
  -3   4  13     2404.64     2333.98     40.01 o 
  -2   4  13        0.29       75.60     13.88 o 
  -1   4  13      139.82      160.36     17.71 o 
   0   4  13        0.16       46.08     22.94 o 
   1   4  13       88.35      138.70     20.03 o 
 -12   5  13     5875.02     5871.44    116.67 o 
 -11   5  13     3636.12     3673.64     60.39 o 
 -10   5  13     2099.29     2127.95     40.02 o 
  -9   5  13     2473.20     2436.67     41.68 o 
  -8   5  13      904.09      907.27     34.85 o 
  -7   5  13        4.72        0.00     12.43 o 
  -6   5  13     1108.25     1100.95     32.25 o 
  -5   5  13     3020.24     3062.29     49.69 o 
  -4   5  13     4755.65     4608.81     58.13 o 
  -3   5  13     8601.78     8602.88     88.90 o 
  -2   5  13     8608.23     8548.95     83.74 o 
  -1   5  13     7335.93     7262.62     88.36 o 
   0   5  13     6006.44     6194.45     88.93 o 
   1   5  13     3372.76     3385.78     80.55 o 
 -12   6  13      482.01      584.28     29.14 o 
 -11   6  13       52.83      103.40     18.35 o 
 -10   6  13        0.36       18.20     13.70 o 
  -9   6  13      609.37      607.45     22.87 o 
  -8   6  13       82.77       91.75     14.30 o 
  -7   6  13      191.29      169.87     17.93 o 
  -6   6  13      685.41      637.02     30.75 o 
  -5   6  13      220.43      233.92     18.02 o 
  -4   6  13       99.66      120.10     13.98 o 
  -3   6  13      506.37      566.33     22.11 o 
  -2   6  13       18.79       34.73     12.09 o 
  -1   6  13        1.46       53.92     14.07 o 
   0   6  13       29.94       95.88     18.22 o 
   1   6  13       11.60       54.40     17.58 o 
 -12   7  13     4146.45     4316.35     85.10 o 
 -11   7  13     4585.60     4618.41     69.69 o 
 -10   7  13     4236.51     4299.78     64.75 o 
  -9   7  13     2071.43     2047.82     38.90 o 
  -8   7  13      591.79      612.02     22.57 o 
  -7   7  13       29.42       34.81     13.83 o 
  -6   7  13     2489.47     2308.08     46.77 o 
  -5   7  13     3565.05     3396.42     57.78 o 
  -4   7  13     4825.42     4805.04     60.42 o 
  -3   7  13     6975.46     6969.48     77.51 o 
  -2   7  13     5796.23     5697.30     69.68 o 
  -1   7  13     5848.96     5968.83     72.81 o 
   0   7  13     6045.69     6002.05     74.40 o 
   1   7  13     3019.80     3014.46     66.71 o 
 -12   8  13      155.31      214.30     23.37 o 
 -11   8  13       34.88      117.80     26.37 o 
 -10   8  13       26.93       84.28     18.35 o 
  -9   8  13      572.61      549.34     22.83 o 
  -8   8  13      236.47      275.28     17.44 o 
  -7   8  13        8.06        0.00     10.57 o 
  -6   8  13       90.04      101.23     15.72 o 
  -5   8  13        1.32       17.71     13.48 o 
  -4   8  13        3.86       24.94     12.88 o 
  -3   8  13        2.45       22.48     13.72 o 
  -2   8  13        0.20       47.17     13.71 o 
  -1   8  13        2.34       26.77     13.40 o 
   0   8  13       97.66      129.06     16.70 o 
   1   8  13       55.67       99.67     25.58 o 
 -11   9  13     3320.35     3355.19     65.13 o 
 -10   9  13     3966.30     3966.74     68.99 o 
  -9   9  13     1749.82     1865.71     37.99 o 
  -8   9  13       43.50       59.50     12.99 o 
  -7   9  13        0.66        3.45     11.31 o 
  -6   9  13      235.21      250.36     20.36 o 
  -5   9  13     2767.55     2731.89     52.20 o 
  -4   9  13     4966.18     4839.72     73.36 o 
  -3   9  13     6860.51     6757.96     84.18 o 
  -2   9  13     8401.68     8531.36    103.51 o 
  -1   9  13     4756.63     4921.46     66.83 o 
   0   9  13     4548.69     4643.89     64.46 o 
 -11  10  13        2.80       43.92     29.79 o 
 -10  10  13       42.51       56.11     22.79 o 
  -9  10  13      822.95      820.42     28.80 o 
  -8  10  13      448.60      427.03     20.33 o 
  -7  10  13      145.64      128.64     15.02 o 
  -6  10  13        7.00       28.79     13.54 o 
  -5  10  13       30.71       33.91     14.55 o 
  -4  10  13      270.24      322.43     22.61 o 
  -3  10  13      268.08      399.03     22.86 o 
  -2  10  13       91.45      151.31     17.11 o 
  -1  10  13       14.10       49.39     14.44 o 
   0  10  13       13.73       73.09     16.73 o 
 -11  11  13     3300.26     3457.46     96.90 o 
 -10  11  13     2359.20     2402.45     53.27 o 
  -9  11  13      670.85      710.50     28.15 o 
  -8  11  13        9.21        9.86     12.21 o 
  -7  11  13       30.78       67.16     13.99 o 
  -6  11  13      260.19      258.03     22.02 o 
  -5  11  13     1946.81     1960.33     45.04 o 
  -4  11  13     5298.26     5403.70     80.06 o 
  -3  11  13     6443.18     6422.67     83.01 o 
  -2  11  13     4772.77     4641.35     80.49 o 
  -1  11  13     4797.30     4777.71     65.39 o 
   0  11  13     4574.51     4484.52     77.34 o 
 -11  12  13       89.71      174.12     38.37 o 
 -10  12  13      231.51      246.86     24.41 o 
  -9  12  13      438.46      481.73     27.42 o 
  -8  12  13      233.24      237.23     18.67 o 
  -7  12  13      725.43      768.97     26.71 o 
  -6  12  13       10.85       31.70     14.86 o 
  -5  12  13        3.14        5.27     13.68 o 
  -4  12  13      130.61      154.28     19.84 o 
  -3  12  13       10.94       65.79     16.07 o 
  -2  12  13      112.78      113.10     21.95 o 
  -1  12  13        1.55       50.04     16.08 o 
   0  12  13       26.35       88.73     22.79 o 
 -10  13  13     1804.63     1844.33     43.92 o 
  -9  13  13      713.68      681.41     37.78 o 
  -8  13  13      171.14      153.35     15.14 o 
  -7  13  13        0.11       14.17     11.36 o 
  -6  13  13      882.71      864.59     28.66 o 
  -5  13  13     1451.81     1478.16     40.28 o 
  -4  13  13     4288.93     4170.11     69.77 o 
  -3  13  13     4858.60     4935.60     77.23 o 
  -2  13  13     3616.93     3760.41     85.67 o 
  -1  13  13     4834.40     4878.60     81.82 o 
 -10  14  13        1.41        0.00     15.40 o 
  -9  14  13      128.94      133.46     18.76 o 
  -8  14  13      313.70      295.19     19.47 o 
  -7  14  13      468.08      499.03     21.41 o 
  -6  14  13      324.97      331.29     18.51 o 
  -5  14  13       51.63       79.29     14.86 o 
  -4  14  13       91.80      139.95     20.00 o 
  -3  14  13       37.76       89.13     17.58 o 
  -2  14  13       17.02       33.37     15.48 o 
  -1  14  13        0.25       49.72     18.90 o 
  -9  15  13     1345.98     1352.41     39.01 o 
  -8  15  13      309.16      322.61     26.54 o 
  -7  15  13       86.51       43.16     13.02 o 
  -6  15  13      797.72      815.01     25.74 o 
  -5  15  13     1476.35     1523.20     40.18 o 
  -4  15  13     2779.24     2802.85     49.93 o 
  -3  15  13     6007.79     5850.24     81.02 o 
  -2  15  13     4583.16     4473.50     69.66 o 
  -9  16  13       42.20       67.66     18.29 o 
  -8  16  13      549.43      524.88     25.99 o 
  -7  16  13      375.92      376.48     20.27 o 
  -6  16  13      587.14      651.15     24.08 o 
  -5  16  13      517.89      501.53     24.85 o 
  -4  16  13      263.09      248.32     20.11 o 
  -3  16  13      232.86      291.44     19.67 o 
  -2  16  13       14.88       65.38     19.68 o 
  -8  17  13      262.51      247.44     21.53 o 
  -7  17  13       59.69       54.55     16.66 o 
  -6  17  13      867.71      848.90     27.25 o 
  -5  17  13     1643.82     1568.13     42.51 o 
  -4  17  13     1588.21     1712.45     40.45 o 
  -3  17  13     4079.70     4103.28     59.73 o 
  -7  18  13      651.01      626.46     29.64 o 
  -6  18  13      865.75      834.13     27.69 o 
  -5  18  13      336.09      323.22     22.84 o 
  -4  18  13       44.55       20.20     15.04 o 
 -12   0  14      442.58      390.04     33.59 o 
 -11   0  14       30.85       13.44     19.49 o 
 -10   0  14      624.92      638.18     34.02 o 
  -9   0  14     1024.23     1018.32     40.12 o 
  -8   0  14     1337.25     1338.92     57.57 o 
  -7   0  14     4495.08     4315.51    130.68 o 
  -6   0  14     4837.23     4808.70    115.65 o 
  -5   0  14     5109.94     4973.41     95.90 o 
  -4   0  14    12817.53    12686.98    184.24 o 
  -3   0  14     9667.42     9408.29    148.99 o 
  -2   0  14     4507.23     4305.96     90.51 o 
  -1   0  14      850.35      858.99     42.85 o 
   0   0  14      292.19      299.45     30.94 o 
 -12   1  14        3.43        0.00     15.62 o 
 -11   1  14        0.10        0.00     12.48 o 
 -10   1  14       22.68        3.27     12.25 o 
  -9   1  14       68.09       47.30     12.86 o 
  -8   1  14       91.21       91.16     18.74 o 
  -7   1  14        1.57       27.99     14.91 o 
  -6   1  14       61.80       93.94     15.51 o 
  -5   1  14        3.65       44.47     14.23 o 
  -4   1  14       12.79       99.63     17.85 o 
  -3   1  14        0.40       39.13     14.51 o 
  -2   1  14      117.89      155.28     17.52 o 
  -1   1  14        0.05       14.47     13.28 o 
   0   1  14       11.38       19.49     13.75 o 
 -12   2  14      590.80      613.10     26.95 o 
 -11   2  14       31.39        0.49     16.02 o 
 -10   2  14      233.97      220.16     17.52 o 
  -9   2  14     1507.97     1495.84     33.24 o 
  -8   2  14     2441.82     2368.37     55.28 o 
  -7   2  14     5331.23     5330.88     78.44 o 
  -6   2  14     5647.44     5613.41     73.58 o 
  -5   2  14     8334.22     8150.86     94.07 o 
  -4   2  14     9937.73     9607.50    106.07 o 
  -3   2  14     3867.37     3764.97     58.50 o 
  -2   2  14     3377.03     3409.71     56.01 o 
  -1   2  14      755.43      800.46     29.19 o 
   0   2  14      185.66      152.50     17.74 o 
 -12   3  14        1.87        2.58     16.50 o 
 -11   3  14       25.22        6.40     15.59 o 
 -10   3  14      143.92      117.17     15.60 o 
  -9   3  14       88.68       62.84     14.99 o 
  -8   3  14      223.72      219.76     23.34 o 
  -7   3  14        0.27       27.65     16.15 o 
  -6   3  14      518.44      525.64     24.50 o 
  -5   3  14      131.28      190.73     16.56 o 
  -4   3  14      518.19      504.63     23.88 o 
  -3   3  14       98.48      106.84     16.31 o 
  -2   3  14        0.27       19.57     13.31 o 
  -1   3  14      169.75      193.15     18.36 o 
   0   3  14       16.34       23.39     15.43 o 
 -11   4  14      201.71      208.35     18.73 o 
 -10   4  14       11.09        9.29     14.22 o 
  -9   4  14     1747.59     1666.63     35.44 o 
  -8   4  14     4004.88     4043.14     74.75 o 
  -7   4  14     5956.29     5746.39     81.85 o 
  -6   4  14     5643.04     5631.69     74.09 o 
  -5   4  14     7591.21     7595.43     82.84 o 
  -4   4  14     7374.74     7107.33     79.56 o 
  -3   4  14     2391.33     2408.08     45.63 o 
  -2   4  14     1858.06     1844.60     40.33 o 
  -1   4  14      393.60      415.88     26.15 o 
   0   4  14      124.58      153.59     21.01 o 
 -11   5  14       19.94       33.12     16.10 o 
 -10   5  14      139.58       88.78     16.49 o 
  -9   5  14        8.58       16.93     13.18 o 
  -8   5  14       38.50       58.02     15.46 o 
  -7   5  14        7.50       65.66     16.59 o 
  -6   5  14      857.46      839.32     31.15 o 
  -5   5  14      469.96      473.80     23.45 o 
  -4   5  14       65.73      125.49     15.73 o 
  -3   5  14        5.72       31.25     12.78 o 
  -2   5  14       17.67       21.94     15.36 o 
  -1   5  14       14.19       25.59     15.26 o 
   0   5  14      169.36      127.33     20.27 o 
 -11   6  14      167.38      175.07     29.06 o 
 -10   6  14       80.56       81.94     16.14 o 
  -9   6  14     1087.17     1027.92     29.21 o 
  -8   6  14     3118.51     3224.20     58.20 o 
  -7   6  14     6766.56     6474.97     88.99 o 
  -6   6  14     5629.25     5595.06     85.09 o 
  -5   6  14     4751.92     4779.25     67.96 o 
  -4   6  14     5636.22     5837.71     70.45 o 
  -3   6  14     2884.34     2843.08     46.38 o 
  -2   6  14     2282.38     2209.00     45.12 o 
  -1   6  14     1067.03     1052.67     35.92 o 
 -11   7  14       44.13       52.07     19.07 o 
 -10   7  14      104.37       81.16     16.82 o 
  -9   7  14       48.24       19.28     13.58 o 
  -8   7  14      131.81      161.67     18.39 o 
  -7   7  14      107.03      154.82     19.68 o 
  -6   7  14      184.94      243.18     21.46 o 
  -5   7  14       53.69       78.16     17.22 o 
  -4   7  14       33.26       66.28     13.94 o 
  -3   7  14      241.55      265.65     20.91 o 
  -2   7  14        9.67       19.19     13.53 o 
  -1   7  14       55.86       84.57     17.98 o 
 -11   8  14      165.62      127.86     21.29 o 
 -10   8  14       38.07       41.94     15.89 o 
  -9   8  14      556.73      606.39     26.80 o 
  -8   8  14     3996.44     4117.03     80.13 o 
  -7   8  14     6407.67     6352.74     88.95 o 
  -6   8  14     5835.41     5798.43     83.79 o 
  -5   8  14     6597.75     6428.15     89.76 o 
  -4   8  14     3918.88     3962.18     63.28 o 
  -3   8  14     2960.08     3055.34     58.73 o 
  -2   8  14     2371.97     2412.24     44.61 o 
  -1   8  14     1353.73     1253.79     36.23 o 
 -11   9  14       33.57       16.55     17.82 o 
 -10   9  14      378.30      349.43     23.44 o 
  -9   9  14      298.21      300.42     19.61 o 
  -8   9  14      125.24      178.81     19.46 o 
  -7   9  14      274.06      353.37     24.91 o 
  -6   9  14      101.61      145.56     20.46 o 
  -5   9  14      658.97      719.37     31.64 o 
  -4   9  14      284.11      324.93     24.34 o 
  -3   9  14      804.45      836.02     30.65 o 
  -2   9  14       36.38       40.14     14.21 o 
  -1   9  14        2.92        2.77     13.49 o 
 -10  10  14       90.27       68.97     27.81 o 
  -9  10  14      587.77      578.47     24.54 o 
  -8  10  14     3404.22     3544.40     81.51 o 
  -7  10  14     4335.47     4487.10     88.78 o 
  -6  10  14     5929.84     5836.57     85.27 o 
  -5  10  14     8108.26     7956.14    104.61 o 
  -4  10  14     5134.00     5074.15     79.14 o 
  -3  10  14     2375.08     2419.91     53.20 o 
  -2  10  14     1555.29     1577.21     38.63 o 
  -1  10  14     1408.04     1336.55     38.32 o 
 -10  11  14      301.56      282.43     24.98 o 
  -9  11  14      148.34      147.57     17.22 o 
  -8  11  14      105.65      140.55     18.41 o 
  -7  11  14      186.21      249.68     23.12 o 
  -6  11  14       53.95       78.31     18.58 o 
  -5  11  14      404.58      465.59     35.96 o 
  -4  11  14      216.24      313.21     25.19 o 
  -3  11  14      344.33      349.55     25.81 o 
  -2  11  14      122.50      115.78     18.09 o 
 -10  12  14      101.51       75.51     20.79 o 
  -9  12  14     1192.07     1297.00     40.09 o 
  -8  12  14     2162.43     2209.45     47.99 o 
  -7  12  14     3742.74     3676.72     57.46 o 
  -6  12  14     4224.11     4267.42     77.14 o 
  -5  12  14     5280.24     5287.49     81.95 o 
  -4  12  14     7124.60     7058.05     99.01 o 
  -3  12  14     3258.18     3100.05     74.39 o 
  -2  12  14     1446.54     1449.33     42.47 o 
  -9  13  14      192.20      188.87     22.64 o 
  -8  13  14       96.36       88.85     17.95 o 
  -7  13  14       15.92       25.64     15.08 o 
  -6  13  14      140.17      148.19     22.09 o 
  -5  13  14       73.60      132.74     20.83 o 
  -4  13  14        1.07       71.83     19.74 o 
  -3  13  14       39.42       90.91     18.96 o 
  -9  14  14     1202.41     1137.72     40.55 o 
  -8  14  14     1239.98     1320.52     39.21 o 
  -7  14  14     2504.89     2697.77     49.76 o 
  -6  14  14     4051.55     4283.51     73.41 o 
  -5  14  14     4945.73     5011.78     81.08 o 
  -4  14  14     5907.47     5853.62     89.35 o 
  -3  14  14     3282.53     3286.51     64.98 o 
  -8  15  14      191.63      235.80     22.86 o 
  -7  15  14       97.65      118.15     16.28 o 
  -6  15  14      438.06      433.99     28.64 o 
  -5  15  14      112.74      191.33     24.10 o 
  -4  15  14       15.21       61.56     19.93 o 
  -6  16  14     3238.92     3270.21     69.18 o 
  -5  16  14     3967.80     4076.88     80.16 o 
 -11   1  15     2022.58     2013.89     41.85 o 
 -10   1  15     4328.77     4253.13     60.15 o 
  -9   1  15     3260.06     3295.22     63.31 o 
  -8   1  15     4227.30     4147.14     77.74 o 
  -7   1  15     4331.79     4370.83    126.72 o 
  -6   1  15     5956.63     5836.82     77.67 o 
  -5   1  15     2333.73     2193.00     50.42 o 
  -4   1  15      155.56      181.50     18.15 o 
  -3   1  15       36.24       29.20     13.33 o 
  -2   1  15     1708.87     1636.39     39.98 o 
 -11   2  15        1.91       40.65     15.99 o 
 -10   2  15       72.44       98.02     23.96 o 
  -9   2  15       16.37       57.31     21.32 o 
  -8   2  15       83.62      134.91     22.40 o 
  -7   2  15        0.29       32.36     24.73 o 
  -6   2  15      119.80      175.42     20.75 o 
  -5   2  15        7.42       13.13     13.79 o 
  -4   2  15      245.54      239.39     19.63 o 
  -3   2  15        1.20        0.00     12.18 o 
  -2   2  15        1.02       17.05     13.94 o 
 -11   3  15     2095.30     2177.51     66.49 o 
 -10   3  15     3963.44     3927.86     62.57 o 
  -9   3  15     3967.53     4063.07     72.45 o 
  -8   3  15     4784.46     4731.28     84.40 o 
  -7   3  15     3835.03     3671.09     72.30 o 
  -6   3  15     4264.50     4008.41     68.55 o 
  -5   3  15     1691.67     1596.77     38.34 o 
  -4   3  15       11.83        6.39     12.77 o 
  -3   3  15       96.29      119.05     16.26 o 
  -2   3  15      391.39      415.80     24.10 o 
 -10   4  15       57.17       82.39     17.85 o 
  -9   4  15       41.12       54.49     17.67 o 
  -8   4  15      515.03      544.91     32.64 o 
  -7   4  15       32.45       68.27     18.04 o 
  -6   4  15       73.25      103.62     17.30 o 
  -5   4  15       11.12       44.12     14.82 o 
  -4   4  15       11.20        6.01     13.48 o 
  -3   4  15        3.44       13.92     13.79 o 
  -2   4  15        3.09       31.22     15.61 o 
 -10   5  15     2949.67     2828.62     52.89 o 
  -9   5  15     3735.99     3834.10     74.92 o 
  -8   5  15     5075.41     5121.00     89.13 o 
  -7   5  15     5360.49     5352.43     81.18 o 
  -6   5  15     2846.67     2794.40     51.31 o 
  -5   5  15     1420.10     1394.69     41.48 o 
  -4   5  15      139.01      147.68     17.37 o 
  -3   5  15       58.82       76.62     17.44 o 
  -2   5  15      334.06      368.58     26.45 o 
 -10   6  15       39.75       49.70     19.54 o 
  -9   6  15        8.61       60.35     17.98 o 
  -8   6  15       68.84      117.75     23.52 o 
  -7   6  15       10.36       58.69     17.91 o 
  -6   6  15       49.22       77.74     17.78 o 
  -5   6  15      195.45      201.82     19.78 o 
  -4   6  15      324.35      301.33     22.04 o 
  -3   6  15      175.69      165.16     20.83 o 
  -2   6  15       16.67       18.45     16.10 o 
 -10   7  15     2534.50     2675.19     53.11 o 
  -9   7  15     4723.85     4716.01     73.44 o 
  -8   7  15     6057.90     5939.14     98.99 o 
  -7   7  15     4520.41     4408.12     73.10 o 
  -6   7  15     2331.18     2291.93     50.41 o 
  -5   7  15     1078.45     1058.76     55.16 o 
  -4   7  15       71.23       79.91     15.95 o 
  -3   7  15       92.26       81.54     18.46 o 
 -10   8  15        3.86        0.32     15.36 o 
  -9   8  15      163.82      213.32     24.17 o 
  -8   8  15       25.95      130.19     22.92 o 
  -7   8  15       18.50       72.72     18.63 o 
  -6   8  15       34.69       57.38     27.13 o 
  -5   8  15      327.60      308.38     24.42 o 
  -4   8  15      194.11      158.71     18.80 o 
  -3   8  15       33.72       58.72     16.26 o 
  -9   9  15     5971.45     5823.30     84.81 o 
  -8   9  15     5332.17     5278.95    116.61 o 
  -7   9  15     2557.48     2611.61     55.90 o 
  -6   9  15     3000.21     3036.30     79.47 o 
  -5   9  15     1300.09     1204.19     38.68 o 
  -4   9  15      135.21      146.85     20.34 o 
  -3   9  15        2.73        1.81     14.46 o 
  -9  10  15      104.97      160.04     22.07 o 
  -8  10  15       24.28       54.76     17.77 o 
  -7  10  15      139.21      148.84     21.92 o 
  -6  10  15        8.68       21.74     17.68 o 
  -5  10  15      106.90      132.93     20.23 o 
  -4  10  15      222.94      233.85     23.30 o 
  -8  11  15     3635.87     3812.15     94.17 o 
  -7  11  15     2582.67     2555.10     66.23 o 
  -6  11  15     3079.85     3016.63     60.81 o 
  -5  11  15     1658.41     1728.54     46.69 o 
  -4  11  15      337.72      350.17     29.56 o 
  -8  12  15        0.11       15.89     17.31 o 
  -7  12  15        2.08        2.22     17.90 o 
  -6  12  15      119.71      169.50     22.58 o 
  -5  12  15      261.56      296.43     29.07 o 
  -9   0  16      710.34      708.05     73.92 o 
  -8   0  16      370.77      358.44     42.32 o 
  -7   0  16      426.76      379.22     42.89 o 
  -6   0  16     1882.78     1783.87     59.96 o 
  -5   0  16     1696.54     1586.98     56.79 o 
  -4   0  16     1115.20     1216.41     66.11 o 
  -9   1  16        3.27       20.07     27.12 o 
  -8   1  16        5.64       13.91     23.70 o 
  -7   1  16       27.54        8.56     17.84 o 
  -6   1  16       51.56       85.65     17.16 o 
  -5   1  16        1.26       23.89     15.09 o 
  -4   1  16      104.06      106.98     17.60 o 
  -9   2  16     1197.05     1174.40     49.72 o 
  -8   2  16      281.56      259.98     43.90 o 
  -7   2  16      109.46      107.43     22.46 o 
  -6   2  16     1255.78     1185.52     38.77 o 
  -5   2  16     1475.88     1419.83     37.88 o 
  -4   2  16     1223.91     1291.12     40.70 o 
  -9   3  16       37.77       64.38     21.54 o 
  -8   3  16       22.44       37.12     22.31 o 
  -7   3  16       42.34        5.73     19.49 o 
  -6   3  16       87.83      115.92     19.83 o 
  -5   3  16       51.96       66.05     16.31 o 
  -9   4  16     1522.62     1441.92     48.60 o 
  -8   4  16      514.96      520.28     32.63 o 
  -7   4  16       29.67       33.08     19.00 o 
  -6   4  16      447.82      402.70     27.53 o 
  -5   4  16      581.60      679.45     29.11 o 
  -8   5  16        1.27       29.36     18.72 o 
  -7   5  16        8.41        0.00     14.55 o 
  -6   5  16        2.62       23.74     16.40 o 
  -5   5  16      231.34      195.14     19.87 o 
  -8   6  16     1111.11     1049.89     42.60 o 
  -7   6  16      155.83       91.55     25.95 o 
  -6   6  16      110.03      113.21     19.24 o 
  -7   7  16       10.06       23.08     18.63 o 
  -6   7  16      157.83      184.22     39.51 o 
                                                 
